# Supplementary material for: 1,3-Dicyclo­hexyl­imidazolidine-2,4,5-trione: a second polymorph
Source: Acta Crystallogr Sect E Struct Rep Online. 2012 Oct 27;68(Pt 11):o3233–4. doi: 10.1107/S1600536812043619 (PMC3515314; doi:10.1107/S1600536812043619)
Supplement: Supplementary file 2 [file e-68-o3233-Isup2.hkl]

# 
# h,k,l, Fc-squared, Fo-squared, sigma(Fo-squared) and status flag 
# 
data_I
_shelx_title 'I in P2(1)/n' 
_shelx_refln_list_code          4 
_shelx_F_calc_maximum      125.47 
_exptl_crystal_F_000       600.00 
_reflns_d_resolution_high  0.7300 
 
loop_ 
 _symmetry_equiv_pos_as_xyz 
 'x, y, z' 
 '-x+1/2, y+1/2, -z+1/2' 
 '-x, -y, -z' 
 'x-1/2, -y-1/2, z-1/2' 
 
_cell_length_a     5.1980 
_cell_length_b    21.7123 
_cell_length_c    13.0244 
_cell_angle_alpha  90.000 
_cell_angle_beta  100.163 
_cell_angle_gamma  90.000 
 
_shelx_F_squared_multiplier     1.000 
 
loop_ 
 _refln_index_h 
 _refln_index_k 
 _refln_index_l 
 _refln_F_squared_calc 
 _refln_F_squared_meas 
 _refln_F_squared_sigma 
 _refln_observed_status 
   2   0   0     3536.18     3596.49     34.21 o 
   4   0   0      448.02      475.66      7.95 o 
   6   0   0        2.18        7.70     10.21 o 
   1   1   0     8357.02     7993.40     58.51 o 
   2   1   0       91.87       90.98      1.34 o 
   3   1   0      138.00      127.51      2.13 o 
   4   1   0        1.69        2.32      1.59 o 
   5   1   0       12.78       11.58      3.25 o 
   6   1   0       20.87        7.83      6.92 o 
   7   1   0       34.63       53.66     10.16 o 
   1   2   0     4146.65     3994.52     31.32 o 
   2   2   0      298.99      300.49      3.28 o 
   3   2   0       48.22       43.54      1.66 o 
   4   2   0       19.15       19.98      1.72 o 
   5   2   0      137.76      122.00      5.56 o 
   6   2   0        8.89       18.43      4.53 o 
   1   3   0     5231.88     5184.02     43.34 o 
   2   3   0     1160.49     1210.08     10.33 o 
   3   3   0      443.79      416.21      4.32 o 
   4   3   0      158.03      156.41      3.40 o 
   5   3   0      120.27      113.72      4.90 o 
   6   3   0       57.70       69.30      6.81 o 
   0   4   0      128.36      118.08      1.78 o 
   1   4   0        8.64        8.26      0.50 o 
   2   4   0      122.79      137.74      3.22 o 
   3   4   0      159.75      158.37      2.39 o 
   4   4   0       16.53       16.58      1.55 o 
   5   4   0      343.28      356.24      8.64 o 
   6   4   0      116.70      114.52      6.92 o 
   1   5   0     4306.57     4447.29     49.75 o 
   2   5   0      444.74      449.06      5.47 o 
   3   5   0     1216.05     1261.49     10.78 o 
   4   5   0       14.18        6.51      1.58 o 
   5   5   0       28.09       28.14      3.47 o 
   6   5   0       29.28       25.03      5.13 o 
   0   6   0     1897.15     1938.25     21.70 o 
   1   6   0      915.56      947.36      8.54 o 
   2   6   0       82.79       85.96      2.06 o 
   3   6   0      161.49      161.24      2.52 o 
   4   6   0       49.52       47.10      2.00 o 
   5   6   0       88.71       89.47      4.65 o 
   6   6   0      203.62      196.82      9.81 o 
   1   7   0     2208.25     2337.70     20.96 o 
   2   7   0        2.05        2.51      1.01 o 
   3   7   0      736.68      783.25      7.83 o 
   4   7   0      124.91      142.64      3.12 o 
   5   7   0        0.04        3.17      2.91 o 
   6   7   0       26.04       27.94      4.85 o 
   0   8   0     3259.63     3294.52     36.77 o 
   1   8   0       19.96       21.67      1.01 o 
   2   8   0      206.83      215.61      4.72 o 
   3   8   0      209.37      206.48      3.16 o 
   4   8   0       99.66       96.39      2.62 o 
   5   8   0      317.40      312.46      6.97 o 
   6   8   0        4.88        0.55      4.03 o 
   1   9   0      393.25      376.89      4.76 o 
   2   9   0      158.05      139.94      4.05 o 
   3   9   0      832.04      815.84     10.51 o 
   4   9   0       67.41       63.80      2.06 o 
   5   9   0        4.09        1.80      2.58 o 
   6   9   0        2.80        7.65      4.24 o 
   0  10   0     4109.81     4116.93     53.63 o 
   1  10   0      432.55      474.32      5.58 o 
   2  10   0     2890.76     2972.34     34.06 o 
   3  10   0      128.58      117.56      6.23 o 
   4  10   0      172.04      160.83      5.13 o 
   5  10   0        6.85        8.79      2.01 o 
   6  10   0       29.31       36.33      5.10 o 
   1  11   0      574.31      678.01      6.93 o 
   2  11   0        1.15        1.26      1.63 o 
   3  11   0       42.46       42.72      2.78 o 
   4  11   0       34.20       36.46      2.42 o 
   5  11   0        9.86       12.65      2.92 o 
   6  11   0        4.20        4.66      4.13 o 
   0  12   0     1002.46     1014.54     14.36 o 
   1  12   0      337.22      356.06      3.88 o 
   2  12   0      153.73      185.00      4.13 o 
   3  12   0       40.39       42.00      2.51 o 
   4  12   0      124.51      114.47      3.52 o 
   5  12   0        7.97        3.58      2.76 o 
   6  12   0       20.07       17.12      4.10 o 
   1  13   0        1.03        4.97      0.98 o 
   2  13   0      242.55      240.57      4.81 o 
   3  13   0      116.89      102.13      3.90 o 
   4  13   0       14.27        8.01      2.53 o 
   5  13   0        3.85        1.24      2.40 o 
   6  13   0        7.20        6.09      4.67 o 
   0  14   0        9.92       15.41      1.75 o 
   1  14   0       53.93       52.35      1.54 o 
   2  14   0       61.21       60.72      2.75 o 
   3  14   0       43.43       35.18      2.87 o 
   4  14   0      159.36      171.31      5.36 o 
   5  14   0       27.54       31.26      3.17 o 
   6  14   0        4.15       -4.41      4.41 o 
   1  15   0        4.72        5.10      1.10 o 
   2  15   0      458.73      450.70      7.70 o 
   3  15   0      855.57      795.38     13.19 o 
   4  15   0       64.83       62.65      5.00 o 
   5  15   0       38.60       37.16      3.21 o 
   6  15   0        2.78       -2.95      5.73 o 
   0  16   0      121.36       92.35      3.37 o 
   1  16   0       18.39       15.16      1.24 o 
   2  16   0      280.65      254.74      4.43 o 
   3  16   0       14.79       20.92      2.96 o 
   4  16   0        2.38       -0.83      3.74 o 
   5  16   0       42.42       43.27      3.39 o 
   1  17   0      186.35      177.34      3.33 o 
   2  17   0        3.57       -1.40      1.40 o 
   3  17   0      148.20      129.05      6.56 o 
   4  17   0      166.12      170.23      9.55 o 
   5  17   0        0.58        3.86      2.51 o 
   0  18   0      295.76      287.49      6.62 o 
   1  18   0       95.20       97.17      2.71 o 
   2  18   0       10.24        2.98      1.94 o 
   3  18   0       31.70       31.24      4.37 o 
   4  18   0      158.12      145.92      7.60 o 
   5  18   0        2.64        2.24      3.11 o 
   1  19   0      924.65      882.80     10.63 o 
   2  19   0       41.15       45.13      2.84 o 
   3  19   0      179.84      197.27      6.56 o 
   4  19   0       18.11       19.33      4.72 o 
   5  19   0        4.40        5.40      4.69 o 
   0  20   0     2927.78     2737.70     42.49 o 
   1  20   0       61.74       64.71      2.87 o 
   2  20   0        6.35        3.86      2.23 o 
   3  20   0        0.01        2.22      2.48 o 
   4  20   0       19.62       23.98      3.68 o 
   5  20   0       76.30       77.26      6.92 o 
   1  21   0       45.96       52.81      2.68 o 
   2  21   0      188.04      175.66      4.96 o 
   3  21   0       38.08       34.77      3.18 o 
   4  21   0        4.26        5.08      2.62 o 
   0  22   0       15.30        9.12      3.17 o 
   1  22   0      175.81      154.26      5.73 o 
   2  22   0       35.66       34.38      2.75 o 
   3  22   0       83.72       95.51      7.90 o 
   4  22   0       26.76       29.41      3.29 o 
   1  23   0       52.68       49.29      3.03 o 
   2  23   0        4.55        9.04      3.42 o 
   3  23   0       12.07       12.56      3.08 o 
   4  23   0        8.77       12.05      4.26 o 
   0  24   0      129.23      141.01      6.42 o 
   1  24   0       20.04       19.60      2.71 o 
   2  24   0       23.99       19.60      3.79 o 
   3  24   0       69.97       72.44      4.26 o 
   4  24   0       67.31       84.57      7.38 o 
   1  25   0      225.10      227.13      5.88 o 
   2  25   0      228.51      230.80      8.41 o 
   3  25   0      221.56      226.21      9.56 o 
   0  26   0      536.02      632.09     15.89 o 
   1  26   0      166.10      174.10      5.41 o 
   2  26   0       28.43       30.58      4.29 o 
   3  26   0      176.06      171.66      8.31 o 
   1  27   0      134.83      145.43      6.18 o 
   2  27   0      275.89      289.07      8.98 o 
   0  28   0      164.34      169.46      7.96 o 
   1  28   0        1.24       -2.83      2.83 o 
   2  28   0       35.95       47.84      5.00 o 
   1  29   0       66.00       73.39      4.67 o 
  -7   0   1        2.11       -1.84     10.88 o 
  -5   0   1      121.11      105.38      6.64 o 
  -3   0   1      705.03      704.93      8.59 o 
  -1   0   1       42.52       33.85      1.30 o 
   1   0   1     2323.46     2320.52     22.99 o 
   3   0   1      656.67      623.68      7.78 o 
   5   0   1      161.79      160.07     10.10 o 
  -7   1   1        0.03       -5.88      7.04 o 
  -6   1   1      254.02      250.20     24.02 o 
  -5   1   1      124.51      133.91      5.23 o 
  -4   1   1       17.94       27.13      1.72 o 
  -3   1   1       35.10       38.98      1.41 o 
  -2   1   1      581.85      559.84      4.24 o 
  -1   1   1     2651.95     2515.95     16.65 o 
   1   1   1     5195.82     5286.86     38.65 o 
   2   1   1      363.12      384.99      3.72 o 
   3   1   1     1217.14     1199.73     10.36 o 
   4   1   1       18.19       12.85      1.78 o 
   5   1   1       29.78       27.41      3.69 o 
   6   1   1       69.02       62.92      9.21 o 
  -7   2   1       31.11       39.82     11.05 o 
  -6   2   1       93.30       94.58     10.76 o 
  -5   2   1        6.96        6.65      2.95 o 
  -4   2   1      347.29      328.40      4.61 o 
  -3   2   1       69.11       66.89      1.60 o 
  -2   2   1      117.40      122.42      1.77 o 
  -1   2   1        8.61        7.26      0.49 o 
   1   2   1      710.26      741.87      6.16 o 
   2   2   1       27.48       22.57      1.10 o 
   3   2   1      643.57      677.92      7.38 o 
   4   2   1        4.62        5.41      1.83 o 
   5   2   1        2.77        7.59      3.17 o 
   6   2   1        0.17        9.13      4.85 o 
  -7   3   1      123.90      122.92      9.97 o 
  -6   3   1       29.19       25.60      4.72 o 
  -5   3   1        8.98        6.49      2.65 o 
  -4   3   1       26.22       30.17      1.74 o 
  -3   3   1       59.48       60.02      1.68 o 
  -2   3   1        2.07        5.31      0.83 o 
  -1   3   1    12222.41    12137.67     90.52 o 
   1   3   1      798.20      813.69      8.13 o 
   2   3   1       54.44       54.60      1.39 o 
   3   3   1     1135.47     1172.26     10.78 o 
   4   3   1      355.90      337.97      5.54 o 
   5   3   1        0.54        1.70      3.09 o 
   6   3   1      217.13      241.16     10.98 o 
  -7   4   1       18.06       12.75      6.61 o 
  -6   4   1      202.37      207.15     10.58 o 
  -5   4   1        2.28        0.88      2.83 o 
  -4   4   1      364.33      364.02      4.61 o 
  -3   4   1      184.74      182.43      2.80 o 
  -2   4   1        3.42        3.53      0.86 o 
  -1   4   1      697.67      676.72      5.37 o 
   0   4   1      209.23      199.56      1.84 o 
   1   4   1     3484.26     3401.10     41.08 o 
   2   4   1      336.48      334.72      3.94 o 
   3   4   1      111.57      120.25      2.22 o 
   4   4   1     1315.42     1286.03     15.66 o 
   5   4   1      112.13      106.90      5.50 o 
   6   4   1      202.17      236.75     14.00 o 
  -6   5   1        8.33       13.73      4.40 o 
  -5   5   1        4.38        2.40      2.94 o 
  -4   5   1      211.76      218.78      3.70 o 
  -3   5   1      285.87      306.18      3.29 o 
  -2   5   1       64.13       59.31      1.33 o 
  -1   5   1       15.38       16.93      0.68 o 
   0   5   1      221.49      209.56      2.09 o 
   1   5   1     5777.13     5606.48     76.60 o 
   2   5   1      200.74      193.96      3.48 o 
   3   5   1       18.36       25.89      1.44 o 
   4   5   1      100.82       95.49      2.79 o 
   5   5   1      225.11      234.63      7.08 o 
   6   5   1       23.32       21.07      4.72 o 
  -6   6   1        5.99        2.79      4.17 o 
  -5   6   1      561.49      584.07     11.84 o 
  -4   6   1       13.80       14.79      1.69 o 
  -3   6   1      573.85      584.08      6.01 o 
  -2   6   1     1786.96     1812.07     15.79 o 
  -1   6   1      914.37      934.71      8.06 o 
   0   6   1      214.59      233.62      2.29 o 
   1   6   1     4199.08     4279.74     45.23 o 
   2   6   1     1948.66     1951.95     22.77 o 
   3   6   1      500.99      522.37      5.80 o 
   4   6   1      179.99      181.24      3.54 o 
   5   6   1        0.96        1.48      2.73 o 
   6   6   1       13.22       15.35      4.43 o 
  -6   7   1        5.76        5.62      4.16 o 
  -5   7   1       42.81       53.81      3.57 o 
  -4   7   1      243.10      222.17      3.83 o 
  -3   7   1       84.84       68.56      1.69 o 
  -2   7   1      111.07      101.99      2.12 o 
  -1   7   1      765.38      775.74      6.83 o 
   0   7   1       26.42       23.17      0.70 o 
   1   7   1      173.06      153.46      3.22 o 
   2   7   1      827.32      900.51     11.42 o 
   3   7   1      175.87      182.37      3.55 o 
   4   7   1      172.08      166.80      5.76 o 
   5   7   1      107.67      114.17      5.10 o 
   6   7   1        0.04        5.33      5.40 o 
  -6   8   1        0.48        0.29      4.03 o 
  -5   8   1      126.95      121.03      4.38 o 
  -4   8   1        3.04        3.12      1.49 o 
  -3   8   1     1191.29     1238.09     10.60 o 
  -2   8   1      386.28      419.22      4.70 o 
  -1   8   1       11.26       17.32      1.05 o 
   0   8   1      217.29      202.22      2.15 o 
   1   8   1      247.86      239.54      6.24 o 
   2   8   1       38.69       49.55      2.40 o 
   3   8   1       84.32       93.23      3.44 o 
   4   8   1        0.91       -1.40      1.40 o 
   5   8   1       13.07       10.63      3.08 o 
   6   8   1        1.13       -4.55      4.55 o 
  -6   9   1        2.51        0.10      4.10 o 
  -5   9   1       10.30       10.46      2.52 o 
  -4   9   1      317.84      289.48      4.34 o 
  -3   9   1      481.07      491.87      5.76 o 
  -2   9   1      423.51      465.91      5.34 o 
  -1   9   1      958.84      927.88      7.66 o 
   0   9   1      487.70      505.65      4.60 o 
   1   9   1      576.86      598.39      6.60 o 
   2   9   1      798.86      797.32     10.61 o 
   3   9   1      254.48      255.96      4.92 o 
   4   9   1      210.61      199.67      4.51 o 
   5   9   1       65.10       74.33      4.35 o 
   6   9   1        0.02       -1.36      4.05 o 
  -6  10   1        0.37       -2.50      3.14 o 
  -5  10   1       61.37       66.99      4.27 o 
  -4  10   1       45.18       40.88      1.69 o 
  -3  10   1      385.88      370.77      4.08 o 
  -2  10   1      199.06      229.66      3.90 o 
  -1  10   1      180.88      185.48      2.62 o 
   0  10   1     4002.32     4144.46     33.51 o 
   1  10   1     1346.51     1504.16     15.05 o 
   2  10   1       76.02       67.27      2.68 o 
   3  10   1      504.23      506.19      7.81 o 
   4  10   1      231.73      217.36      5.58 o 
   5  10   1      230.47      219.14      9.18 o 
   6  10   1       34.00       32.63      5.04 o 
  -6  11   1        7.30        3.40      3.80 o 
  -5  11   1        6.35        8.61      1.77 o 
  -4  11   1       33.84       41.36      2.87 o 
  -3  11   1       36.73       28.38      2.15 o 
  -2  11   1      967.45      968.92      9.74 o 
  -1  11   1      121.44      124.46      2.09 o 
   0  11   1      343.80      335.55      3.81 o 
   1  11   1     1110.28     1150.27     11.46 o 
   2  11   1     1128.74     1074.35     14.37 o 
   3  11   1       98.09       92.20      3.65 o 
   4  11   1       89.32       82.99      3.06 o 
   5  11   1        0.21        1.29      3.51 o 
   6  11   1       10.82        5.53      5.32 o 
  -6  12   1        1.81        1.15      3.76 o 
  -5  12   1        2.34        2.45      2.50 o 
  -4  12   1       23.77       23.50      2.36 o 
  -3  12   1       12.59       11.56      1.71 o 
  -2  12   1       43.76       43.59      1.31 o 
  -1  12   1       43.55       48.43      1.33 o 
   0  12   1      346.43      337.26      4.12 o 
   1  12   1      746.92      749.05      7.65 o 
   2  12   1       30.26       14.80      2.29 o 
   3  12   1        0.12        0.49      2.18 o 
   4  12   1      212.17      206.58      5.92 o 
   5  12   1        9.67        5.67      2.84 o 
   6  12   1       16.58       21.56      4.65 o 
  -6  13   1        0.25       -3.74      3.74 o 
  -5  13   1       43.15       44.57      3.31 o 
  -4  13   1        2.14       -1.08      2.06 o 
  -3  13   1       23.28       19.97      2.63 o 
  -2  13   1        6.05        5.13      1.06 o 
  -1  13   1       28.14       20.32      1.07 o 
   0  13   1       58.26       57.36      2.15 o 
   1  13   1        2.32        1.71      0.98 o 
   2  13   1      699.57      687.19     10.40 o 
   3  13   1       88.90       87.44      4.27 o 
   4  13   1      150.83      155.07      6.97 o 
   5  13   1       26.26       25.89      3.15 o 
   6  13   1        8.70       -1.68      6.79 o 
  -6  14   1       58.96       77.93      8.45 o 
  -5  14   1        5.06        4.40      2.72 o 
  -4  14   1       43.34       49.74      2.88 o 
  -3  14   1      109.00       96.23      3.44 o 
  -2  14   1      430.10      414.97      4.37 o 
  -1  14   1        5.74        2.35      1.00 o 
   0  14   1      726.59      705.06      7.53 o 
   1  14   1       21.76       22.64      1.23 o 
   2  14   1       21.22       20.88      2.10 o 
   3  14   1       23.16       19.77      3.22 o 
   4  14   1      155.33      156.24      6.28 o 
   5  14   1        0.61       -1.82      2.61 o 
   6  14   1       19.02       27.45      5.28 o 
  -6  15   1        1.07       -5.50      5.50 o 
  -5  15   1      105.46      118.18      4.84 o 
  -4  15   1       28.58       28.73      2.44 o 
  -3  15   1       72.87       67.36      3.07 o 
  -2  15   1        2.90        4.73      1.02 o 
  -1  15   1      177.11      184.97      2.87 o 
   0  15   1       13.51       19.50      1.53 o 
   1  15   1      153.16      157.37      2.73 o 
   2  15   1       21.04       26.47      2.30 o 
   3  15   1      254.85      262.79     10.04 o 
   4  15   1        2.39        2.21      3.22 o 
   5  15   1       31.89       25.38      2.75 o 
  -5  16   1        4.99        3.85      2.74 o 
  -4  16   1       73.22       58.99      3.04 o 
  -3  16   1        4.23        6.64      2.23 o 
  -2  16   1      796.67      715.62      7.08 o 
  -1  16   1       78.25       80.31      2.12 o 
   0  16   1     3992.57     3879.89     35.76 o 
   1  16   1      920.55      893.60      8.90 o 
   2  16   1       70.80       77.53      3.69 o 
   3  16   1       45.37       50.29      4.47 o 
   4  16   1        9.51       15.04      4.08 o 
   5  16   1       52.88       53.48      3.50 o 
  -5  17   1        3.14       -0.33      2.66 o 
  -4  17   1        0.08       -0.95      2.02 o 
  -3  17   1       14.88       20.39      3.60 o 
  -2  17   1       22.10       25.77      1.33 o 
  -1  17   1      879.65      825.52      8.80 o 
   0  17   1      445.70      493.00      6.45 o 
   1  17   1       56.34       53.95      1.77 o 
   2  17   1      268.28      248.48      5.44 o 
   3  17   1      400.19      365.47     10.44 o 
   4  17   1        2.19       -3.71      3.71 o 
   5  17   1       19.47       16.41      4.84 o 
  -5  18   1      150.66      152.78      8.68 o 
  -4  18   1        0.29        2.00      2.16 o 
  -3  18   1      173.72      169.09      6.72 o 
  -2  18   1       59.08       61.55      1.79 o 
  -1  18   1       67.61       70.12      2.64 o 
   0  18   1        1.48        4.54      1.82 o 
   1  18   1      101.00      103.38      2.62 o 
   2  18   1      164.29      136.57      4.62 o 
   3  18   1      142.05      111.96      7.88 o 
   4  18   1        0.34       -3.90      3.90 o 
   5  18   1        9.03        5.78      3.95 o 
  -5  19   1        3.39       -2.95      3.92 o 
  -4  19   1        4.13        6.06      2.75 o 
  -3  19   1        8.45        5.41      2.62 o 
  -2  19   1        6.42        5.73      1.27 o 
  -1  19   1       18.59       21.35      2.13 o 
   0  19   1       53.32       53.88      2.64 o 
   1  19   1      667.03      634.35      8.21 o 
   2  19   1        4.75        0.53      2.11 o 
   3  19   1       35.83       28.53      4.73 o 
   4  19   1        5.83        7.72      4.59 o 
   5  19   1        0.51       -3.54      3.54 o 
  -5  20   1      114.07      115.47      7.13 o 
  -4  20   1        5.99        8.44      2.90 o 
  -3  20   1       42.11       50.48      3.66 o 
  -2  20   1      100.59       92.66      3.34 o 
  -1  20   1       32.23       33.02      2.39 o 
   0  20   1       12.19        8.45      2.12 o 
   1  20   1       10.56       12.07      1.98 o 
   2  20   1       75.87       87.88      4.41 o 
   3  20   1       81.72       94.23      6.17 o 
   4  20   1      196.23      159.13     11.81 o 
   5  20   1        9.46        2.07      5.97 o 
  -5  21   1      133.88      154.21     13.31 o 
  -4  21   1        2.48        4.49      2.94 o 
  -3  21   1       86.00       77.62      4.21 o 
  -2  21   1       14.50       13.87      1.88 o 
  -1  21   1      335.55      314.99      5.58 o 
   0  21   1       39.61       34.39      2.52 o 
   1  21   1      193.76      198.17      4.52 o 
   2  21   1       22.44       15.26      2.82 o 
   3  21   1      182.40      177.89      6.74 o 
   4  21   1       90.11       84.57     11.77 o 
  -4  22   1       66.73       72.78      5.43 o 
  -3  22   1       10.07        8.52      3.01 o 
  -2  22   1        1.17        2.18      2.68 o 
  -1  22   1        5.12       12.58      2.42 o 
   0  22   1       24.22       22.42      2.42 o 
   1  22   1        0.00        5.76      2.19 o 
   2  22   1        5.15       11.21      4.90 o 
   3  22   1       15.45       19.88      2.89 o 
   4  22   1      242.51      237.05     10.80 o 
  -4  23   1        3.89       -3.98      3.98 o 
  -3  23   1      168.52      182.55      7.28 o 
  -2  23   1       35.18       31.65      2.31 o 
  -1  23   1       55.40       57.29      3.19 o 
   0  23   1       20.22       14.66      2.41 o 
   1  23   1       55.86       64.46      3.15 o 
   2  23   1       25.14       27.08      3.66 o 
   3  23   1       13.19        8.88      2.97 o 
   4  23   1      180.00      179.96     11.47 o 
  -4  24   1      436.45      469.78     14.23 o 
  -3  24   1        8.16       10.77      3.09 o 
  -2  24   1      171.38      202.15      7.29 o 
  -1  24   1       47.05       40.56      3.05 o 
   0  24   1        0.46        3.05      2.40 o 
   1  24   1        9.94       14.87      2.69 o 
   2  24   1       12.57       13.66      3.52 o 
   3  24   1        8.51        6.49      2.93 o 
   4  24   1       58.68       73.93      6.41 o 
  -3  25   1      148.44      159.13      5.50 o 
  -2  25   1        0.20       -3.39      3.39 o 
  -1  25   1       33.23       32.16      3.50 o 
   0  25   1        0.13       -2.11      2.54 o 
   1  25   1      357.50      368.02      7.39 o 
   2  25   1      112.40      110.34      5.75 o 
   3  25   1      117.09      120.00      6.38 o 
  -3  26   1       45.02       49.71      5.18 o 
  -2  26   1       10.96        8.31      3.87 o 
  -1  26   1       19.51       18.43      3.04 o 
   0  26   1       56.15       62.21      3.88 o 
   1  26   1       13.53       15.41      2.84 o 
   2  26   1      214.65      215.54      7.61 o 
   3  26   1      165.94      170.63     12.66 o 
  -2  27   1       44.74       49.69      4.93 o 
  -1  27   1       35.41       29.09      3.79 o 
   0  27   1       63.44       70.20      4.14 o 
   1  27   1       28.99       27.98      3.11 o 
   2  27   1        5.59       10.14      3.85 o 
  -2  28   1       42.41       45.68      4.93 o 
  -1  28   1        4.31        2.70      4.61 o 
   0  28   1       21.06       24.74      3.42 o 
   1  28   1        6.65        5.04      2.77 o 
   2  28   1        7.66       10.98      4.00 o 
  -1  29   1       60.02       60.11      4.18 o 
   0  29   1       84.71       95.29      4.85 o 
   1  29   1       16.67       13.71      3.12 o 
  -6   0   2      240.13      261.75     22.26 o 
  -4   0   2     1004.21     1072.12     15.14 o 
  -2   0   2    11314.21    12015.01    106.10 o 
   2   0   2     1395.90     1457.66     15.34 o 
   4   0   2       37.20       46.28      3.48 o 
   6   0   2       20.21       14.39     10.21 o 
  -7   1   2        9.42       20.25      8.04 o 
  -6   1   2      100.95      121.54     12.65 o 
  -5   1   2        8.47        4.29      2.72 o 
  -4   1   2        2.78        2.68      1.28 o 
  -3   1   2      449.59      514.57      4.85 o 
  -2   1   2      894.16      908.87      6.45 o 
  -1   1   2     7755.47     7440.82     51.05 o 
   1   1   2      799.90      770.73      5.92 o 
   2   1   2     1684.05     1745.39     14.15 o 
   3   1   2      387.52      381.74      4.39 o 
   4   1   2      218.85      213.43      4.40 o 
   5   1   2       33.96       33.57      4.40 o 
   6   1   2       69.13       80.75     13.39 o 
  -7   2   2        7.76       11.84      6.28 o 
  -6   2   2       31.27       39.76      6.51 o 
  -5   2   2        8.51        7.97      2.66 o 
  -4   2   2       64.42       68.18      2.13 o 
  -3   2   2      469.14      485.66      4.54 o 
  -2   2   2      116.34      118.22      1.64 o 
  -1   2   2      697.51      730.56      5.53 o 
   0   2   2    11047.42    10618.90    113.07 o 
   1   2   2     5718.82     5679.75     43.09 o 
   2   2   2      480.01      498.06      5.00 o 
   3   2   2      231.01      222.16      3.48 o 
   4   2   2      185.56      184.23      4.16 o 
   5   2   2       31.05       31.23      3.79 o 
   6   2   2        2.92        9.65     10.19 o 
  -7   3   2        0.11       -5.22     11.17 o 
  -6   3   2       58.89       58.30      6.10 o 
  -5   3   2      725.55      711.70     12.09 o 
  -4   3   2       60.90       70.40      2.10 o 
  -3   3   2       24.78       23.89      1.18 o 
  -2   3   2      186.80      224.68      2.65 o 
  -1   3   2       78.62       83.96      1.24 o 
   0   3   2     6957.93     6719.10     64.53 o 
   1   3   2     1529.88     1502.95     13.09 o 
   2   3   2      175.89      173.14      2.51 o 
   3   3   2      181.10      189.32      2.82 o 
   4   3   2        8.13        9.01      2.00 o 
   5   3   2        0.00        2.01      3.26 o 
   6   3   2      100.26       99.60      7.82 o 
  -7   4   2       14.04       11.44      6.67 o 
  -6   4   2       24.38       25.82      4.73 o 
  -5   4   2        0.90        1.31      2.94 o 
  -4   4   2        8.70        8.48      1.57 o 
  -3   4   2      109.17      107.72      2.35 o 
  -2   4   2      420.59      455.50      4.47 o 
  -1   4   2      339.55      334.20      3.57 o 
   0   4   2      702.89      653.30      5.79 o 
   1   4   2     4538.92     4552.70     41.64 o 
   2   4   2      196.37      199.05      2.90 o 
   3   4   2      207.54      192.90      2.85 o 
   4   4   2       27.86       33.23      2.61 o 
   5   4   2        4.27        7.55      5.29 o 
   6   4   2      175.68      176.20      8.35 o 
  -7   5   2      175.33      181.08     11.63 o 
  -6   5   2       23.62       17.26      4.57 o 
  -5   5   2      850.23      846.95     16.68 o 
  -4   5   2      235.49      244.89      4.01 o 
  -3   5   2       60.45       70.53      1.62 o 
  -2   5   2        5.19        4.04      0.86 o 
  -1   5   2     1783.04     1808.13     14.24 o 
   0   5   2      686.02      657.45      5.57 o 
   1   5   2       59.86       57.80      1.78 o 
   2   5   2        0.55        0.75      1.52 o 
   3   5   2      166.30      170.31      3.11 o 
   4   5   2        1.05       -1.93      2.00 o 
   5   5   2      101.38       96.98      5.97 o 
   6   5   2       91.30      101.43      6.76 o 
  -6   6   2       16.66       15.44      4.52 o 
  -5   6   2      115.89      110.61      4.27 o 
  -4   6   2      279.86      278.09      4.04 o 
  -3   6   2      109.14      129.68      2.18 o 
  -2   6   2       10.29        8.51      0.98 o 
  -1   6   2       43.70       40.01      1.03 o 
   0   6   2      938.93      960.28      8.36 o 
   1   6   2     2345.83     2344.38     24.88 o 
   2   6   2        4.96        9.94      1.27 o 
   3   6   2       74.65       68.90      1.90 o 
   4   6   2      381.39      363.92      6.88 o 
   5   6   2       17.20       13.29      3.15 o 
   6   6   2       51.65       54.13      5.62 o 
  -6   7   2       19.93       14.79      5.43 o 
  -5   7   2       79.82       79.66      3.80 o 
  -4   7   2        0.52        0.69      1.52 o 
  -3   7   2      565.22      576.69      5.84 o 
  -2   7   2       37.58       48.54      1.47 o 
  -1   7   2     1716.15     1771.12     13.97 o 
   0   7   2     1025.25     1012.64      8.44 o 
   1   7   2       26.00       28.63      1.38 o 
   2   7   2      265.33      273.34      5.02 o 
   3   7   2       93.64       89.12      2.11 o 
   4   7   2      392.85      377.18      5.97 o 
   5   7   2      194.05      180.85      6.32 o 
   6   7   2       37.35       42.74      5.34 o 
  -6   8   2        6.82        2.38      4.10 o 
  -5   8   2      188.59      194.96      5.48 o 
  -4   8   2      200.63      210.76      4.16 o 
  -3   8   2      136.59      126.65      2.50 o 
  -2   8   2        3.31        5.41      0.95 o 
  -1   8   2        7.44        4.01      0.95 o 
   0   8   2      794.40      824.13      7.26 o 
   1   8   2     7302.95     7712.97     77.46 o 
   2   8   2        1.91        2.62      1.82 o 
   3   8   2      158.98      174.58      4.85 o 
   4   8   2        7.08        9.44      1.81 o 
   5   8   2      103.49      100.36      4.90 o 
   6   8   2       21.70       27.95      4.94 o 
  -6   9   2       56.54       62.47      5.61 o 
  -5   9   2      130.84      132.87      4.76 o 
  -4   9   2        9.79       11.86      1.59 o 
  -3   9   2      711.69      723.95      6.89 o 
  -2   9   2       28.09       34.93      1.24 o 
  -1   9   2      232.36      238.27      2.90 o 
   0   9   2        0.00       -0.72      0.72 o 
   1   9   2     2333.76     2507.79     25.11 o 
   2   9   2      610.06      696.29     11.61 o 
   3   9   2        6.57       13.14      1.95 o 
   4   9   2      279.82      275.10      6.36 o 
   5   9   2       10.47       10.22      3.47 o 
   6   9   2        0.22       -4.07      4.07 o 
  -6  10   2        4.16        6.21      2.83 o 
  -5  10   2       35.28       36.15      2.46 o 
  -4  10   2     1579.35     1509.22     14.93 o 
  -3  10   2      663.75      667.33      6.75 o 
  -2  10   2      278.28      293.79      3.36 o 
  -1  10   2        0.01        1.99      1.04 o 
   0  10   2       75.72       90.84      1.74 o 
   1  10   2      702.11      720.36      7.83 o 
   2  10   2      120.49      142.94      3.74 o 
   3  10   2        0.02       -1.71      1.71 o 
   4  10   2       98.56       94.53      3.54 o 
   5  10   2       67.02       61.39      5.11 o 
   6  10   2        2.12        6.72      4.20 o 
  -6  11   2        0.02       -1.87      2.47 o 
  -5  11   2       14.63        9.79      2.08 o 
  -4  11   2      302.69      293.17      4.22 o 
  -3  11   2      677.73      652.48      6.50 o 
  -2  11   2      910.41      943.93      8.67 o 
  -1  11   2      875.61      862.22      7.67 o 
   0  11   2     1004.54     1071.90      9.22 o 
   1  11   2       76.87       98.86      2.10 o 
   2  11   2      324.53      315.46      5.67 o 
   3  11   2      101.32       97.62      3.48 o 
   4  11   2      428.58      416.22      7.72 o 
   5  11   2       29.18       32.95      4.02 o 
   6  11   2        0.95        0.29      4.18 o 
  -6  12   2        3.24        2.81      4.25 o 
  -5  12   2        3.15        3.00      2.43 o 
  -4  12   2      292.00      275.33      5.41 o 
  -3  12   2      646.65      619.91      6.37 o 
  -2  12   2        4.55        6.11      1.03 o 
  -1  12   2        0.01        0.11      0.75 o 
   0  12   2      272.77      301.70      3.71 o 
   1  12   2      104.06      110.64      2.25 o 
   2  12   2       19.89       18.30      2.12 o 
   3  12   2      118.09      119.38      4.44 o 
   4  12   2      150.49      138.02      4.89 o 
   5  12   2       59.27       55.73      4.03 o 
   6  12   2       50.28       71.07      7.00 o 
  -6  13   2      105.56      112.75      7.78 o 
  -5  13   2       54.58       55.31      4.41 o 
  -4  13   2        3.23        5.56      2.29 o 
  -3  13   2        1.06        1.39      1.03 o 
  -2  13   2      240.76      252.67      3.36 o 
  -1  13   2      376.56      331.69      3.51 o 
   0  13   2       14.47       19.55      1.30 o 
   1  13   2        2.72        3.83      0.98 o 
   2  13   2        2.30       -0.06      1.52 o 
   3  13   2      239.57      225.76      6.01 o 
   4  13   2       69.38       68.72      4.46 o 
   5  13   2       89.58       78.78      4.20 o 
   6  13   2        2.34        5.20      5.20 o 
  -6  14   2       58.54       56.29      6.69 o 
  -5  14   2      149.97      158.14      5.55 o 
  -4  14   2      140.03      139.04      4.44 o 
  -3  14   2        2.76        2.43      1.35 o 
  -2  14   2       25.91       27.62      1.45 o 
  -1  14   2       50.51       45.44      1.37 o 
   0  14   2        6.18        5.01      1.24 o 
   1  14   2     1846.99     1825.65     17.15 o 
   2  14   2       89.49       78.22      2.98 o 
   3  14   2        9.94        2.85      2.84 o 
   4  14   2        2.04       -3.21      3.21 o 
   5  14   2        4.90        3.19      2.74 o 
  -6  15   2      283.16      283.87     38.41 o 
  -5  15   2      104.88      104.16      4.95 o 
  -4  15   2        4.87        0.70      2.24 o 
  -3  15   2        3.15        1.47      1.82 o 
  -2  15   2      135.96      140.04      3.21 o 
  -1  15   2      218.04      227.91      3.12 o 
   0  15   2       29.30       30.21      1.57 o 
   1  15   2       12.55       11.16      1.28 o 
   2  15   2      138.32      158.36      4.19 o 
   3  15   2       77.68       79.07      5.71 o 
   4  15   2      216.25      230.71      7.85 o 
   5  15   2        1.31       -1.20      2.66 o 
  -5  16   2        0.01       -3.31      3.31 o 
  -4  16   2       45.95       48.82      3.43 o 
  -3  16   2      325.63      312.18      6.49 o 
  -2  16   2      562.01      566.35      6.94 o 
  -1  16   2       50.86       52.27      1.75 o 
   0  16   2       87.40       85.68      2.28 o 
   1  16   2       21.08       22.36      1.69 o 
   2  16   2        4.50        3.14      2.11 o 
   3  16   2       28.81       40.18      4.29 o 
   4  16   2        5.47        3.51      3.42 o 
   5  16   2       43.11       46.47      3.56 o 
  -5  17   2       45.51       45.30      5.03 o 
  -4  17   2       38.38       34.41      3.05 o 
  -3  17   2       40.73       38.01      3.28 o 
  -2  17   2       36.96       36.98      1.78 o 
  -1  17   2      344.63      310.17      4.41 o 
   0  17   2      314.68      309.12      4.80 o 
   1  17   2      447.04      440.89      5.31 o 
   2  17   2       18.76       14.77      2.65 o 
   3  17   2       48.12       24.15      4.40 o 
   4  17   2        4.32       10.32      7.53 o 
   5  17   2        4.31        2.69      3.72 o 
  -5  18   2        5.58        5.82      3.12 o 
  -4  18   2       55.48       59.28      4.00 o 
  -3  18   2      134.42      137.20      5.07 o 
  -2  18   2       14.57       10.82      1.72 o 
  -1  18   2       11.78       14.93      2.00 o 
   0  18   2      618.02      595.18      7.83 o 
   1  18   2        1.40       10.23      1.97 o 
   2  18   2        2.14        6.92      2.24 o 
   3  18   2        2.34       -0.55      3.77 o 
   4  18   2       58.15       61.14      6.61 o 
   5  18   2       33.29       33.15      5.41 o 
  -5  19   2       18.28        8.98      3.70 o 
  -4  19   2        2.82        0.83      3.09 o 
  -3  19   2      584.97      529.62     11.60 o 
  -2  19   2      275.87      268.76      4.50 o 
  -1  19   2     1813.41     1742.07     19.88 o 
   0  19   2       10.43       13.53      2.13 o 
   1  19   2      198.33      179.73      3.87 o 
   2  19   2      166.29      129.97      4.44 o 
   3  19   2       85.61       79.83      5.85 o 
   4  19   2      144.03      190.88     22.42 o 
   5  19   2        1.92       -2.94      5.54 o 
  -5  20   2       66.04       50.92      5.59 o 
  -4  20   2       22.51       10.31      3.45 o 
  -3  20   2       25.81       24.40      3.29 o 
  -2  20   2      177.35      149.84      3.50 o 
  -1  20   2        7.16       17.15      2.22 o 
   0  20   2        1.20        0.56      2.03 o 
   1  20   2       20.57       24.38      2.11 o 
   2  20   2      113.22       84.93      4.55 o 
   3  20   2        0.31       -1.79      3.86 o 
   4  20   2       78.58       61.28      6.68 o 
  -5  21   2      115.67      115.65      9.37 o 
  -4  21   2        2.63       -0.66      3.08 o 
  -3  21   2        8.35       14.23      3.70 o 
  -2  21   2       73.91       66.71      4.31 o 
  -1  21   2       57.62       47.84      2.78 o 
   0  21   2      200.14      205.56      5.46 o 
   1  21   2       30.15       26.88      2.40 o 
   2  21   2       41.38       41.30      5.01 o 
   3  21   2      118.10      116.93      6.76 o 
   4  21   2       71.90       62.84      6.91 o 
  -4  22   2        5.77        2.72      3.85 o 
  -3  22   2       48.24       47.14      3.91 o 
  -2  22   2        9.76        5.61      2.40 o 
  -1  22   2        8.44       12.75      2.29 o 
   0  22   2        8.24       14.45      2.34 o 
   1  22   2       27.15       30.38      2.51 o 
   2  22   2       12.08       12.28      2.74 o 
   3  22   2        2.10        3.76      3.06 o 
   4  22   2        9.93       13.94      5.47 o 
  -4  23   2       16.45       19.20      4.01 o 
  -3  23   2       42.62       39.50      3.79 o 
  -2  23   2        7.71       13.87      2.57 o 
  -1  23   2      346.85      349.17      6.68 o 
   0  23   2        5.13        6.02      2.33 o 
   1  23   2        7.18        5.18      2.36 o 
   2  23   2       26.06       33.06      3.06 o 
   3  23   2       13.97       17.43      2.77 o 
   4  23   2      144.71      117.40     10.33 o 
  -4  24   2       13.28        5.03      4.77 o 
  -3  24   2      207.87      211.26      6.57 o 
  -2  24   2       98.75      112.79      4.09 o 
  -1  24   2        1.00       10.21      2.55 o 
   0  24   2        4.92        5.30      2.50 o 
   1  24   2       38.51       35.40      2.96 o 
   2  24   2        7.97        6.04      3.33 o 
   3  24   2      105.52      112.85      4.80 o 
  -3  25   2       29.61       35.89      4.52 o 
  -2  25   2        6.51        5.74      2.50 o 
  -1  25   2        7.61        3.43      2.65 o 
   0  25   2       88.69       81.09      3.89 o 
   1  25   2        2.74        5.75      2.49 o 
   2  25   2       35.69       35.81      4.15 o 
   3  25   2       10.70       12.46      3.68 o 
  -3  26   2        0.00       -3.71      3.71 o 
  -2  26   2      147.30      158.06      4.95 o 
  -1  26   2       46.79       46.37      3.51 o 
   0  26   2        8.69        8.53      2.98 o 
   1  26   2       59.46       65.30      4.23 o 
   2  26   2        2.61        0.67      3.41 o 
   3  26   2       26.08       30.71      5.24 o 
  -2  27   2        4.56        3.05      3.89 o 
  -1  27   2       16.59       15.90      3.36 o 
   0  27   2       70.04       85.40      4.34 o 
   1  27   2        0.07        0.16      3.13 o 
   2  27   2      271.67      316.95      9.36 o 
  -2  28   2        8.35       -4.17      4.37 o 
  -1  28   2       25.09       29.12      3.66 o 
   0  28   2      103.05      105.38      4.96 o 
   1  28   2      110.83      137.22      6.23 o 
   2  28   2        1.19       -4.26      4.26 o 
  -1  29   2       46.18       46.94      4.09 o 
   0  29   2        0.03       -5.17      5.17 o 
   1  29   2      146.36      155.66     12.92 o 
  -7   0   3       46.70       29.96     12.38 o 
  -5   0   3        0.41        2.40      3.78 o 
  -3   0   3      314.71      302.33      4.91 o 
  -1   0   3    15742.09    15918.46    164.06 o 
   1   0   3      400.18      391.37      4.70 o 
   3   0   3      929.49     1008.72     12.26 o 
   5   0   3        2.94        6.27      5.55 o 
  -7   1   3        2.42        7.67      7.85 o 
  -6   1   3      536.79      579.19     23.74 o 
  -5   1   3      223.54      211.87      5.41 o 
  -4   1   3       43.69       40.48      1.77 o 
  -3   1   3       10.16       17.75      1.15 o 
  -2   1   3      119.49      139.86      2.03 o 
  -1   1   3     5116.89     5191.39     41.85 o 
   0   1   3       58.56       39.87      0.93 o 
   1   1   3     3996.82     3978.83     27.43 o 
   2   1   3       62.94       61.79      1.47 o 
   3   1   3      417.86      423.70      4.87 o 
   4   1   3        6.42        7.36      2.12 o 
   5   1   3        0.05        4.91      3.71 o 
   6   1   3        8.89       14.16      6.48 o 
  -7   2   3       94.01       87.28     14.61 o 
  -6   2   3      210.03      193.93     11.39 o 
  -5   2   3       21.15       16.08      2.58 o 
  -4   2   3      560.63      549.26      5.86 o 
  -3   2   3        1.94       -0.55      0.94 o 
  -2   2   3      168.94      198.87      2.29 o 
  -1   2   3     1021.00      989.00      9.07 o 
   0   2   3      385.41      388.89      3.31 o 
   1   2   3    11571.68    11689.72     90.71 o 
   2   2   3      170.57      176.13      2.84 o 
   3   2   3      102.07      108.50      2.70 o 
   4   2   3       75.74       78.24      2.97 o 
   5   2   3       52.68       61.41      6.68 o 
   6   2   3      177.59      170.48     14.55 o 
  -7   3   3        8.45       -1.69      6.06 o 
  -6   3   3        0.01        2.68      5.37 o 
  -5   3   3      214.40      206.65      6.32 o 
  -4   3   3        0.43        0.29      1.44 o 
  -3   3   3       13.46        9.24      1.02 o 
  -2   3   3     1994.65     2133.32     15.09 o 
  -1   3   3      429.13      410.29      3.61 o 
   0   3   3      871.39      861.87      7.76 o 
   1   3   3      285.98      299.61      3.02 o 
   2   3   3        5.39        7.96      1.11 o 
   3   3   3       93.20       90.60      2.22 o 
   4   3   3       52.00       61.09      3.17 o 
   5   3   3       37.89       35.04      4.62 o 
   6   3   3        8.40        3.90      6.05 o 
  -7   4   3       16.80       12.57      6.73 o 
  -6   4   3       60.69       55.94      6.07 o 
  -5   4   3       72.89       69.75      4.48 o 
  -4   4   3        2.92        3.17      1.48 o 
  -3   4   3        3.37        1.96      0.87 o 
  -2   4   3      126.20      134.09      2.02 o 
  -1   4   3      656.23      676.42      5.37 o 
   0   4   3      569.73      602.80      5.65 o 
   1   4   3     1602.17     1599.22     14.03 o 
   2   4   3     1493.91     1482.82     12.94 o 
   3   4   3      159.29      158.36      3.14 o 
   4   4   3       11.37       14.56      2.52 o 
   5   4   3        8.68       10.33      3.92 o 
   6   4   3        4.70        7.28      8.65 o 
  -7   5   3        7.87       -5.07      5.89 o 
  -6   5   3       39.73       55.40      5.44 o 
  -5   5   3      449.32      464.26      8.85 o 
  -4   5   3      224.82      222.59      3.96 o 
  -3   5   3       41.08       37.41      1.52 o 
  -2   5   3     1395.93     1518.57     12.77 o 
  -1   5   3      529.37      536.71      4.89 o 
   0   5   3      214.01      229.33      2.73 o 
   1   5   3      200.79      210.48      2.91 o 
   2   5   3      139.28      127.19      2.26 o 
   3   5   3       18.11       20.26      1.51 o 
   4   5   3       48.29       44.54      3.09 o 
   5   5   3        0.59       -1.12      3.53 o 
   6   5   3       25.17       41.05      5.37 o 
  -6   6   3       31.48       20.23      4.64 o 
  -5   6   3        0.54       -2.60      2.60 o 
  -4   6   3      960.63      946.03     10.58 o 
  -3   6   3        0.11        0.35      1.01 o 
  -2   6   3      772.45      802.42      6.95 o 
  -1   6   3        1.98        2.23      0.79 o 
   0   6   3      538.13      526.47      5.14 o 
   1   6   3     5935.89     5911.85     54.39 o 
   2   6   3       13.56       10.73      1.24 o 
   3   6   3       20.54       17.68      1.46 o 
   4   6   3        6.93        6.46      2.46 o 
   5   6   3       16.24       20.43      4.11 o 
   6   6   3        0.19       -2.63      4.15 o 
  -6   7   3       19.34       14.01      4.42 o 
  -5   7   3        0.36       -2.53      2.53 o 
  -4   7   3      338.72      364.75      5.68 o 
  -3   7   3       79.96       76.70      1.81 o 
  -2   7   3        3.03        4.04      0.99 o 
  -1   7   3      221.38      206.70      2.61 o 
   0   7   3       12.04       13.24      1.08 o 
   1   7   3      896.28      927.13     10.19 o 
   2   7   3     1774.03     1824.79     21.47 o 
   3   7   3        7.31        4.14      1.37 o 
   4   7   3       47.50       40.08      3.27 o 
   5   7   3       42.15       40.98      3.77 o 
   6   7   3       91.42       96.63      6.69 o 
  -6   8   3      117.90      116.78      7.67 o 
  -5   8   3      551.10      548.37      9.54 o 
  -4   8   3        3.93        2.42      2.00 o 
  -3   8   3      482.64      522.41      4.89 o 
  -2   8   3       29.66       29.12      1.17 o 
  -1   8   3      994.78     1000.12      8.33 o 
   0   8   3        5.67        4.16      1.16 o 
   1   8   3     3008.96     3189.20     31.73 o 
   2   8   3     1221.86     1272.83     15.48 o 
   3   8   3      228.40      218.83      4.33 o 
   4   8   3       52.37       50.97      3.05 o 
   5   8   3      273.23      272.72      7.68 o 
   6   8   3        3.87        8.37      5.59 o 
  -6   9   3       21.71       21.79      3.45 o 
  -5   9   3      178.64      184.21      4.44 o 
  -4   9   3      269.51      270.60      4.73 o 
  -3   9   3      209.23      207.42      3.08 o 
  -2   9   3       37.22       44.12      1.27 o 
  -1   9   3     1272.79     1302.14     11.32 o 
   0   9   3      322.12      362.15      4.11 o 
   1   9   3       64.48       60.93      1.89 o 
   2   9   3        0.11       -1.44      1.44 o 
   3   9   3       60.89       52.68      2.76 o 
   4   9   3      193.02      174.03      9.61 o 
   5   9   3       23.35       25.73      3.84 o 
   6   9   3       33.26       41.71      5.33 o 
  -6  10   3       12.82       14.70      3.30 o 
  -5  10   3       20.35       23.06      2.39 o 
  -4  10   3      292.85      276.09      5.24 o 
  -3  10   3        4.54        3.73      1.23 o 
  -2  10   3      632.21      636.61      5.78 o 
  -1  10   3     1382.77     1475.03     14.03 o 
   0  10   3        2.76        5.66      1.17 o 
   1  10   3        5.98        5.63      1.42 o 
   2  10   3      249.88      253.20      5.31 o 
   3  10   3      412.48      378.12      6.77 o 
   4  10   3      116.91      116.16      4.26 o 
   5  10   3       66.36       66.38      5.87 o 
   6  10   3       35.17       43.95      5.33 o 
  -6  11   3      155.80      161.81      6.58 o 
  -5  11   3       14.72       15.55      2.40 o 
  -4  11   3      780.27      771.49     10.31 o 
  -3  11   3      249.31      240.04      3.49 o 
  -2  11   3       98.31      104.72      2.15 o 
  -1  11   3      250.12      278.46      3.89 o 
   0  11   3     1406.66     1482.12     13.46 o 
   1  11   3      192.53      213.80      3.45 o 
   2  11   3        4.07        5.08      1.77 o 
   3  11   3        5.81        5.45      1.94 o 
   4  11   3      232.16      222.10      5.85 o 
   5  11   3       47.17       46.67      4.41 o 
   6  11   3        9.51       13.05      7.95 o 
  -6  12   3       11.85       10.24      2.90 o 
  -5  12   3       83.63       84.69      4.77 o 
  -4  12   3       69.92       76.05      3.03 o 
  -3  12   3       44.76       36.85      1.69 o 
  -2  12   3       23.18       29.24      1.35 o 
  -1  12   3       93.69      106.95      2.66 o 
   0  12   3      187.94      176.77      2.90 o 
   1  12   3       20.15       14.32      1.34 o 
   2  12   3      154.14      152.10      5.40 o 
   3  12   3       92.95       81.92      3.44 o 
   4  12   3        1.93       -0.41      3.37 o 
   5  12   3        0.11       -3.11      3.11 o 
   6  12   3       16.13       15.32      5.64 o 
  -6  13   3       67.22       75.72      7.00 o 
  -5  13   3        0.00        2.54      2.00 o 
  -4  13   3      241.28      228.33      4.48 o 
  -3  13   3        1.46        0.87      1.34 o 
  -2  13   3      410.65      439.77      5.03 o 
  -1  13   3      289.21      283.38      3.76 o 
   0  13   3       66.30       74.63      1.82 o 
   1  13   3      498.90      466.48      5.20 o 
   2  13   3       44.37       30.68      2.52 o 
   3  13   3       55.79       47.63      3.86 o 
   4  13   3        1.00        1.24      3.51 o 
   5  13   3        0.28        1.35      3.23 o 
  -6  14   3        1.33       -4.94      7.67 o 
  -5  14   3        4.58        0.18      4.48 o 
  -4  14   3      131.13      131.60      3.55 o 
  -3  14   3      127.57      120.60      2.70 o 
  -2  14   3       15.67       12.17      1.43 o 
  -1  14   3      115.24      115.79      2.53 o 
   0  14   3        4.56        2.87      1.33 o 
   1  14   3       43.27       53.13      1.66 o 
   2  14   3        1.67        1.46      1.66 o 
   3  14   3      183.20      172.44      6.67 o 
   4  14   3        2.14        2.71      4.60 o 
   5  14   3       22.54       20.85      4.21 o 
  -6  15   3       14.41       11.06      7.81 o 
  -5  15   3       35.81       32.46      3.71 o 
  -4  15   3      250.63      252.58      6.40 o 
  -3  15   3      434.73      383.91      4.96 o 
  -2  15   3       15.44       19.12      1.59 o 
  -1  15   3      396.20      415.28      5.67 o 
   0  15   3      253.21      242.10      3.86 o 
   1  15   3      311.78      286.57      3.86 o 
   2  15   3      111.09       98.83      3.84 o 
   3  15   3      105.58       89.04      4.68 o 
   4  15   3        5.08        5.63      3.71 o 
   5  15   3       13.55       14.33      3.46 o 
  -6  16   3        5.26        8.29     11.38 o 
  -5  16   3       49.12       54.23      4.19 o 
  -4  16   3      585.88      571.25     11.50 o 
  -3  16   3       96.57       94.14      2.48 o 
  -2  16   3     1833.10     1778.77     16.98 o 
  -1  16   3      350.04      327.46      5.93 o 
   0  16   3       95.31       78.20      2.40 o 
   1  16   3       73.63       71.83      3.55 o 
   2  16   3        9.32       10.71      2.44 o 
   3  16   3        0.05        0.09      3.51 o 
   4  16   3        1.95       -1.74      3.56 o 
   5  16   3        1.50        4.11      5.06 o 
  -5  17   3       85.16       82.65      5.65 o 
  -4  17   3       70.05       75.47      4.48 o 
  -3  17   3       14.33       11.81      1.93 o 
  -2  17   3       70.18       67.02      2.54 o 
  -1  17   3        4.09        4.18      1.82 o 
   0  17   3        6.34        4.95      1.71 o 
   1  17   3       67.86       65.16      2.02 o 
   2  17   3      114.81      101.45      4.22 o 
   3  17   3       21.42       19.17      4.39 o 
   4  17   3       28.98       15.81      4.37 o 
   5  17   3      117.73      119.98      7.50 o 
  -5  18   3       19.51       10.76      3.91 o 
  -4  18   3       13.39       17.28      3.36 o 
  -3  18   3       70.49       69.86      3.83 o 
  -2  18   3      557.89      536.26      6.86 o 
  -1  18   3       93.76       90.33      3.17 o 
   0  18   3      665.48      623.99      8.19 o 
   1  18   3        0.71       -1.42      1.42 o 
   2  18   3        1.62        0.65      2.45 o 
   3  18   3      165.89      205.72      8.72 o 
   4  18   3        2.73        8.85      4.97 o 
   5  18   3       72.48       78.91      9.16 o 
  -5  19   3       57.84       60.70      5.11 o 
  -4  19   3       68.66       71.06      4.49 o 
  -3  19   3       18.26       20.01      2.07 o 
  -2  19   3        0.02       -0.98      1.62 o 
  -1  19   3     1049.88     1012.17     12.52 o 
   0  19   3       31.70       35.27      2.79 o 
   1  19   3      177.70      158.56      3.35 o 
   2  19   3      109.46      133.98      5.14 o 
   3  19   3      288.65      299.14     10.15 o 
   4  19   3        8.85       18.22     11.69 o 
   5  19   3       44.96       55.73      7.26 o 
  -5  20   3       12.87       12.11      5.47 o 
  -4  20   3       29.52       40.30      4.01 o 
  -3  20   3       73.32       74.41      2.91 o 
  -2  20   3       31.41       33.54      2.70 o 
  -1  20   3      338.35      335.52      5.90 o 
   0  20   3        3.31        4.50      2.13 o 
   1  20   3       45.23       47.95      2.86 o 
   2  20   3       10.88       10.96      3.06 o 
   3  20   3        5.43        2.15      4.14 o 
   4  20   3        9.91       10.69      5.46 o 
  -5  21   3      135.89      144.71      9.72 o 
  -4  21   3       43.91       45.09      4.14 o 
  -3  21   3       15.53       11.13      3.18 o 
  -2  21   3      206.43      214.98      7.09 o 
  -1  21   3       37.01       41.55      2.75 o 
   0  21   3       86.96       75.65      3.17 o 
   1  21   3       26.59       26.83      2.66 o 
   2  21   3       24.58       26.48      3.01 o 
   3  21   3        8.32        9.60      4.23 o 
   4  21   3        2.01        2.54      5.02 o 
  -4  22   3       29.77       32.77      6.11 o 
  -3  22   3       17.05       25.42      3.50 o 
  -2  22   3        7.02        7.16      2.96 o 
  -1  22   3        0.31       -2.13      2.13 o 
   0  22   3       37.01       41.66      2.76 o 
   1  22   3      186.66      182.46      6.47 o 
   2  22   3        2.38        3.64      2.69 o 
   3  22   3       78.11       80.00      6.06 o 
   4  22   3        7.26        3.22      6.37 o 
  -4  23   3       51.90       63.50      5.27 o 
  -3  23   3       17.17       24.55      3.44 o 
  -2  23   3      212.25      202.90      5.59 o 
  -1  23   3       15.21       19.38      2.76 o 
   0  23   3      198.95      199.64      5.14 o 
   1  23   3        0.37        1.26      2.27 o 
   2  23   3       25.63       40.24      3.74 o 
   3  23   3       12.16        9.44      2.63 o 
   4  23   3        5.90       19.25      8.46 o 
  -4  24   3       12.73       23.44      7.53 o 
  -3  24   3        5.57        4.03      3.79 o 
  -2  24   3      120.26      124.34      4.53 o 
  -1  24   3        0.38        3.43      2.54 o 
   0  24   3       23.45       34.05      2.96 o 
   1  24   3       45.29       50.10      3.10 o 
   2  24   3       91.86       93.02      4.36 o 
   3  24   3        6.87       13.90      3.56 o 
  -3  25   3       39.84       43.43      4.85 o 
  -2  25   3       10.81       19.23      3.83 o 
  -1  25   3        3.24        7.02      2.93 o 
   0  25   3        1.08       -1.66      2.58 o 
   1  25   3       35.41       34.88      2.86 o 
   2  25   3       18.98       24.47      4.60 o 
   3  25   3       17.72       24.08      4.53 o 
  -3  26   3      151.73      167.98      7.67 o 
  -2  26   3       78.52       68.76      3.84 o 
  -1  26   3       58.24       64.44      3.93 o 
   0  26   3        0.74       -0.58      2.80 o 
   1  26   3      146.95      161.52      4.90 o 
   2  26   3       19.05       18.89      3.94 o 
  -2  27   3       28.03       30.14      5.17 o 
  -1  27   3       57.40       64.58      4.33 o 
   0  27   3       20.90       25.16      3.46 o 
   1  27   3        0.90       -4.80      4.80 o 
   2  27   3       53.55       53.94      4.83 o 
  -2  28   3       59.69       62.32      3.97 o 
  -1  28   3      162.30      164.91      5.97 o 
   0  28   3       37.15       51.59      3.98 o 
   1  28   3        2.89       -0.27      3.67 o 
  -1  29   3        1.72       -1.42      3.30 o 
   0  29   3       19.50       22.34      3.67 o 
  -6   0   4       19.01       13.08     13.47 o 
  -4   0   4      822.13      897.02     12.07 o 
  -2   0   4     1659.26     1736.39     18.86 o 
   0   0   4     1309.13     1315.00     13.39 o 
   2   0   4      712.88      689.71      8.24 o 
   4   0   4      161.35      191.70      7.46 o 
   6   0   4       84.76      102.07     12.09 o 
  -7   1   4       26.84       21.77      6.96 o 
  -6   1   4      159.55      153.79     14.16 o 
  -5   1   4      144.80      141.20      4.82 o 
  -4   1   4       69.79       67.07      2.16 o 
  -3   1   4     1175.40     1339.97     11.61 o 
  -2   1   4       44.75       44.91      1.42 o 
  -1   1   4       35.13       38.68      1.16 o 
   0   1   4        0.00        0.96      0.65 o 
   1   1   4      983.21     1004.17      7.85 o 
   2   1   4     2133.25     2165.86     17.80 o 
   3   1   4        2.33        0.80      1.29 o 
   4   1   4      116.94      134.46      4.89 o 
   5   1   4      101.06      113.78      6.43 o 
   6   1   4       59.46       77.01      8.94 o 
  -7   2   4       32.24       37.19      9.59 o 
  -6   2   4        0.54       -2.97      5.36 o 
  -5   2   4       12.34       10.73      2.85 o 
  -4   2   4       37.13       45.30      1.91 o 
  -3   2   4      666.27      705.73      6.46 o 
  -2   2   4     3133.01     3423.89     25.50 o 
  -1   2   4     1031.69     1009.56      8.29 o 
   0   2   4      105.46      100.08      1.45 o 
   1   2   4     1041.59     1089.92      8.81 o 
   2   2   4      849.11      866.22      8.36 o 
   3   2   4       33.83       36.79      1.83 o 
   4   2   4        1.71        1.30      2.20 o 
   5   2   4      385.48      420.47     16.81 o 
   6   2   4      178.22      178.39     12.63 o 
  -7   3   4        1.40       -6.02      6.02 o 
  -6   3   4       33.57       26.90      6.60 o 
  -5   3   4        0.40        0.69      2.80 o 
  -4   3   4        2.04        1.45      1.26 o 
  -3   3   4       11.03       12.65      1.05 o 
  -2   3   4      731.79      824.26      7.13 o 
  -1   3   4      452.50      476.23      4.35 o 
   0   3   4     1903.56     1899.10     14.46 o 
   1   3   4       32.42       33.99      1.29 o 
   2   3   4     1134.42     1237.01     10.65 o 
   3   3   4       17.17       15.59      1.45 o 
   4   3   4        9.83       13.89      2.79 o 
   5   3   4       51.99       58.20      6.26 o 
   6   3   4      229.64      220.79     13.18 o 
  -7   4   4        0.44       -2.73      6.26 o 
  -6   4   4       81.08       77.83      8.04 o 
  -5   4   4       21.64       19.94      2.89 o 
  -4   4   4       52.77       60.82      2.07 o 
  -3   4   4      105.28       88.03      1.79 o 
  -2   4   4        0.00        0.99      1.03 o 
  -1   4   4     3163.27     3272.74     31.35 o 
   0   4   4       55.78       47.75      1.38 o 
   1   4   4     2246.66     2291.50     18.65 o 
   2   4   4      111.66      107.30      2.84 o 
   3   4   4      363.83      347.79      4.37 o 
   4   4   4      117.44      120.51      4.28 o 
   5   4   4       32.92       31.32      5.33 o 
   6   4   4       26.35       18.64      8.18 o 
  -7   5   4       13.72       13.36      6.79 o 
  -6   5   4        5.26        6.46      4.74 o 
  -5   5   4      545.45      552.05     10.02 o 
  -4   5   4       40.50       42.99      2.23 o 
  -3   5   4       45.00       52.99      1.44 o 
  -2   5   4      604.33      647.25      5.44 o 
  -1   5   4        0.20        0.83      1.00 o 
   0   5   4     4298.39     4398.64     39.31 o 
   1   5   4      857.08      825.53      8.57 o 
   2   5   4       70.75       82.05      1.91 o 
   3   5   4       18.16       23.22      1.77 o 
   4   5   4      216.03      231.09      7.34 o 
   5   5   4       95.34      104.50      6.45 o 
   6   5   4        6.47        9.37      5.29 o 
  -6   6   4       11.93        4.88      4.73 o 
  -5   6   4       24.51       22.44      3.05 o 
  -4   6   4       82.42       81.89      2.78 o 
  -3   6   4      416.96      409.14      4.34 o 
  -2   6   4      645.22      663.70      5.93 o 
  -1   6   4     1097.58     1146.28      9.40 o 
   0   6   4       38.10       40.11      1.51 o 
   1   6   4       28.58       29.49      1.45 o 
   2   6   4     3002.90     3054.25     27.91 o 
   3   6   4        2.15        2.92      1.41 o 
   4   6   4      128.54      125.99      4.89 o 
   5   6   4       53.00       70.50      5.54 o 
   6   6   4        9.15       16.49      4.85 o 
  -6   7   4       67.48       73.39      6.69 o 
  -5   7   4      111.30      109.94      4.54 o 
  -4   7   4       15.47       24.98      3.25 o 
  -3   7   4       63.02       56.03      1.93 o 
  -2   7   4      410.46      421.36      4.25 o 
  -1   7   4        5.13        8.84      1.14 o 
   0   7   4     3368.80     3500.16     31.80 o 
   1   7   4       29.24       28.95      1.33 o 
   2   7   4     2480.47     2365.95     24.76 o 
   3   7   4       16.43       17.31      1.61 o 
   4   7   4       45.26       32.91      3.59 o 
   5   7   4        0.58        3.10      4.29 o 
   6   7   4        2.20        3.37      4.44 o 
  -6   8   4      196.57      202.59     10.57 o 
  -5   8   4       26.06       24.47      2.96 o 
  -4   8   4       99.74      103.97      3.22 o 
  -3   8   4        4.12        7.93      1.11 o 
  -2   8   4     1088.70     1128.71     10.29 o 
  -1   8   4      401.61      421.06      4.34 o 
   0   8   4      144.56      148.63      2.79 o 
   1   8   4     1686.27     1820.39     16.71 o 
   2   8   4      362.16      379.00      5.27 o 
   3   8   4      728.39      732.41      9.75 o 
   4   8   4      253.93      226.39      6.94 o 
   5   8   4      334.42      361.57     21.06 o 
   6   8   4        0.45       -1.12      4.30 o 
  -6   9   4        0.11       -3.62      3.62 o 
  -5   9   4      290.53      275.61      5.61 o 
  -4   9   4      349.13      364.29      6.30 o 
  -3   9   4       19.37       14.57      1.20 o 
  -2   9   4       35.39       38.79      1.54 o 
  -1   9   4      223.14      222.29      3.05 o 
   0   9   4     1013.09     1111.60     11.03 o 
   1   9   4        9.99        4.92      1.01 o 
   2   9   4      856.82      847.56     11.15 o 
   3   9   4      277.21      260.84      4.91 o 
   4   9   4       43.42       31.43      3.28 o 
   5   9   4        7.01        5.65      3.97 o 
   6   9   4       91.91       98.56      6.91 o 
  -6  10   4        4.05        6.96      3.44 o 
  -5  10   4       54.02       68.93      3.23 o 
  -4  10   4      147.64      146.78      4.06 o 
  -3  10   4       37.67       44.02      1.48 o 
  -2  10   4       31.29       32.80      1.54 o 
  -1  10   4      299.09      292.52      3.57 o 
   0  10   4      478.07      553.36      6.04 o 
   1  10   4        6.11       11.74      1.24 o 
   2  10   4      969.10      969.98     13.78 o 
   3  10   4      199.38      186.45      6.68 o 
   4  10   4       88.15       83.17      5.07 o 
   5  10   4        0.37        2.16      3.82 o 
   6  10   4       54.55       52.76     11.51 o 
  -6  11   4        0.01       -1.28      3.10 o 
  -5  11   4      116.46      116.54      3.81 o 
  -4  11   4      376.18      361.40      6.35 o 
  -3  11   4       26.88       21.11      1.56 o 
  -2  11   4      166.16      162.36      2.71 o 
  -1  11   4      140.64      124.91      2.53 o 
   0  11   4     1565.89     1571.46     14.28 o 
   1  11   4      171.46      158.94      2.79 o 
   2  11   4      260.43      247.20      4.87 o 
   3  11   4      138.42      122.78      4.34 o 
   4  11   4      189.52      169.82      5.47 o 
   5  11   4       17.90        7.28      5.87 o 
   6  11   4       84.10      103.80      8.22 o 
  -6  12   4        0.07       -3.63      3.63 o 
  -5  12   4      362.57      373.63      7.03 o 
  -4  12   4      232.46      231.52      4.75 o 
  -3  12   4        0.00        0.71      1.38 o 
  -2  12   4       43.65       56.63      1.75 o 
  -1  12   4     3265.27     3274.05     27.25 o 
   0  12   4       10.87       13.59      1.35 o 
   1  12   4        0.95       -0.96      0.96 o 
   2  12   4       62.81       65.89      2.80 o 
   3  12   4      467.97      454.50      9.40 o 
   4  12   4        6.36        2.12      3.23 o 
   5  12   4       18.73       22.70      4.65 o 
  -6  13   4      120.52      132.35      5.46 o 
  -5  13   4      230.66      243.87     12.05 o 
  -4  13   4      139.23      126.15      3.78 o 
  -3  13   4      104.30      100.37      3.00 o 
  -2  13   4      104.14       90.97      2.15 o 
  -1  13   4      186.67      193.28      3.18 o 
   0  13   4      391.62      386.88      4.98 o 
   1  13   4       11.76       10.09      1.38 o 
   2  13   4      468.94      456.67      6.68 o 
   3  13   4       30.45       24.11      2.74 o 
   4  13   4       21.15       20.48      3.27 o 
   5  13   4        7.25        4.26      4.09 o 
  -6  14   4       69.04       77.01      8.52 o 
  -5  14   4       73.87       77.94      3.43 o 
  -4  14   4      214.74      218.60      6.02 o 
  -3  14   4      576.56      538.46      7.21 o 
  -2  14   4      739.39      769.72      7.83 o 
  -1  14   4      889.77      890.83      9.17 o 
   0  14   4       21.09       24.11      1.48 o 
   1  14   4      306.92      277.38      3.93 o 
   2  14   4       16.35       14.15      2.27 o 
   3  14   4       17.75       22.96      2.65 o 
   4  14   4       14.71       19.06      3.96 o 
   5  14   4        0.34        3.29      3.92 o 
  -6  15   4       44.57       50.90      6.28 o 
  -5  15   4      260.17      265.13      5.97 o 
  -4  15   4       12.41       10.77      2.70 o 
  -3  15   4       33.84       26.60      2.15 o 
  -2  15   4       41.68       48.54      2.27 o 
  -1  15   4       17.53       13.34      1.57 o 
   0  15   4      154.39      161.18      3.06 o 
   1  15   4      127.94      116.55      2.51 o 
   2  15   4      136.55      153.20      5.53 o 
   3  15   4        0.32       -0.65      3.01 o 
   4  15   4       28.62       28.18      4.30 o 
   5  15   4       17.63       15.99      6.34 o 
  -5  16   4        1.00        8.71      5.65 o 
  -4  16   4       14.38        8.67      2.23 o 
  -3  16   4      166.15      154.54      3.94 o 
  -2  16   4       64.91       60.30      2.60 o 
  -1  16   4      761.28      744.56      8.97 o 
   0  16   4      111.82      112.42      2.99 o 
   1  16   4        0.50        4.62      1.46 o 
   2  16   4        7.48        9.34      2.45 o 
   3  16   4       77.42       57.89      4.21 o 
   4  16   4        0.14        5.94      3.81 o 
   5  16   4        7.50        9.85      5.94 o 
  -5  17   4       51.47       54.81      4.94 o 
  -4  17   4      106.61      116.35      3.82 o 
  -3  17   4       84.97       90.81      3.24 o 
  -2  17   4      177.17      171.92      4.08 o 
  -1  17   4      270.18      263.15      5.05 o 
   0  17   4      169.90      170.41      3.88 o 
   1  17   4       87.63       94.44      2.46 o 
   2  17   4      821.33      694.99     11.73 o 
   3  17   4      112.48      101.14      7.42 o 
   4  17   4       11.05        9.05      4.24 o 
   5  17   4        7.76        1.17      6.15 o 
  -5  18   4        1.64       -0.58      4.02 o 
  -4  18   4        8.76        6.65      3.36 o 
  -3  18   4      202.04      179.56      4.58 o 
  -2  18   4        1.41       -1.76      1.76 o 
  -1  18   4      339.63      321.55      5.72 o 
   0  18   4       33.40       32.93      2.89 o 
   1  18   4      727.80      668.94      8.21 o 
   2  18   4       67.27       69.47      3.47 o 
   3  18   4       14.82       31.86      5.48 o 
   4  18   4        4.73        5.18      5.03 o 
   5  18   4       11.11        7.03      6.94 o 
  -5  19   4        0.52       -2.94      3.74 o 
  -4  19   4       72.75       71.29      6.35 o 
  -3  19   4      105.30       90.51      3.55 o 
  -2  19   4       18.32       18.41      2.67 o 
  -1  19   4       66.54       61.91      2.99 o 
   0  19   4       12.23        6.64      2.18 o 
   1  19   4       39.62       32.76      2.02 o 
   2  19   4       81.55       90.81      5.28 o 
   3  19   4        1.59        5.80      4.24 o 
   4  19   4       43.26       31.12      5.86 o 
  -5  20   4        6.64       -1.16      4.33 o 
  -4  20   4       11.96        3.39      3.92 o 
  -3  20   4       20.41       24.34      2.58 o 
  -2  20   4      165.39      156.72      5.98 o 
  -1  20   4       93.06       95.37      3.51 o 
   0  20   4       65.65       78.01      3.13 o 
   1  20   4        4.45        9.70      1.80 o 
   2  20   4      119.53      115.48      5.43 o 
   3  20   4       29.18       25.15      4.92 o 
   4  20   4        0.67       -5.02      5.02 o 
  -4  21   4       59.49       58.09      4.60 o 
  -3  21   4       17.26       16.39      3.10 o 
  -2  21   4       35.79       40.36      3.08 o 
  -1  21   4       21.83       24.20      2.55 o 
   0  21   4      453.63      460.31      7.23 o 
   1  21   4        6.92        8.91      2.30 o 
   2  21   4       92.70       88.22      4.76 o 
   3  21   4        6.89       -4.08      4.08 o 
   4  21   4       80.51       85.20      7.84 o 
  -4  22   4       58.04       69.36      4.93 o 
  -3  22   4       11.04        4.59      2.21 o 
  -2  22   4        0.00       -2.43      2.43 o 
  -1  22   4       49.49       52.30      3.11 o 
   0  22   4        0.85        6.11      2.45 o 
   1  22   4      135.78      113.02      5.41 o 
   2  22   4      147.77      156.26      5.48 o 
   3  22   4       83.68       74.81      6.12 o 
   4  22   4       18.27        7.08      6.82 o 
  -4  23   4        3.55        7.61      4.00 o 
  -3  23   4       78.16       78.98      3.73 o 
  -2  23   4       57.40       54.54      3.45 o 
  -1  23   4        0.93       -1.47      2.45 o 
   0  23   4        3.12        2.14      2.44 o 
   1  23   4       12.33       17.45      2.48 o 
   2  23   4       13.04        7.74      2.78 o 
   3  23   4       10.66        2.93      5.71 o 
  -4  24   4        2.50       -5.08      5.08 o 
  -3  24   4        0.00        3.78      3.90 o 
  -2  24   4      142.43      155.80      5.67 o 
  -1  24   4        0.06        0.71      3.11 o 
   0  24   4        1.50        2.94      2.64 o 
   1  24   4        7.59        8.01      2.73 o 
   2  24   4       40.21       43.71      3.50 o 
   3  24   4       23.49       33.26      4.36 o 
  -3  25   4        1.11        6.29      4.53 o 
  -2  25   4        7.86        4.75      2.87 o 
  -1  25   4       12.00        8.31      3.52 o 
   0  25   4      259.24      269.72      6.34 o 
   1  25   4        0.71        1.18      2.92 o 
   2  25   4       35.87       44.68      6.12 o 
   3  25   4        2.06       -3.86      8.19 o 
  -3  26   4       12.86        9.66      4.31 o 
  -2  26   4       26.62       23.49      3.41 o 
  -1  26   4       30.17       25.91      3.47 o 
   0  26   4        6.31        6.45      3.02 o 
   1  26   4        8.75        9.90      2.77 o 
   2  26   4        5.44        2.35      3.57 o 
  -2  27   4        5.71        5.57      3.25 o 
  -1  27   4       20.59        8.79      3.17 o 
   0  27   4       21.97       18.33      3.58 o 
   1  27   4        2.74        2.12      3.75 o 
   2  27   4      216.42      210.91     12.14 o 
  -2  28   4       10.82       11.99      3.90 o 
  -1  28   4       17.29       12.97      3.44 o 
   0  28   4       11.01       18.51      3.92 o 
   1  28   4      131.22      128.17      6.59 o 
  -7   0   5       22.00       14.43      8.34 o 
  -5   0   5      495.37      498.19     12.43 o 
  -3   0   5       81.74       96.63      2.74 o 
  -1   0   5      170.61      190.98      4.01 o 
   1   0   5     1283.09     1421.38     16.70 o 
   3   0   5      106.64       90.41      3.52 o 
   5   0   5      156.27      173.00     19.04 o 
  -7   1   5        0.22       -3.82      6.34 o 
  -6   1   5       34.40       36.12      5.51 o 
  -5   1   5       43.59       46.12      3.62 o 
  -4   1   5       90.22       81.87      2.43 o 
  -3   1   5       66.99       69.83      2.41 o 
  -2   1   5      306.47      319.96      3.88 o 
  -1   1   5      293.31      315.80      3.52 o 
   0   1   5     1374.39     1431.58     10.74 o 
   1   1   5      158.64      160.29      2.59 o 
   2   1   5        2.58        1.04      0.99 o 
   3   1   5        4.27        5.21      1.41 o 
   4   1   5       57.30       58.69      4.32 o 
   5   1   5        0.26       -1.75      4.10 o 
   6   1   5       27.81       24.71      7.20 o 
  -7   2   5        2.30        1.90      6.50 o 
  -6   2   5       57.06       42.12      6.82 o 
  -5   2   5        8.58        9.99      2.98 o 
  -4   2   5       41.68       40.04      1.99 o 
  -3   2   5      109.86      101.04      2.34 o 
  -2   2   5      135.92      143.76      2.60 o 
  -1   2   5     1793.61     1869.94     15.99 o 
   0   2   5        2.24        1.50      0.62 o 
   1   2   5      526.16      533.87      4.98 o 
   2   2   5      621.14      610.17      6.05 o 
   3   2   5        0.40        0.29      1.25 o 
   4   2   5      341.64      331.73      8.21 o 
   5   2   5        2.72        2.03      4.24 o 
   6   2   5       12.17       20.76      7.00 o 
  -7   3   5       26.47       11.06      7.74 o 
  -6   3   5       57.80       73.74      9.05 o 
  -5   3   5      283.21      280.62      6.94 o 
  -4   3   5        0.19       -1.52      1.52 o 
  -3   3   5      370.44      380.70      4.28 o 
  -2   3   5      100.01       88.21      2.44 o 
  -1   3   5      209.89      216.77      3.12 o 
   0   3   5       21.41       22.23      1.18 o 
   1   3   5       34.70       37.16      1.38 o 
   2   3   5      615.89      602.61      6.46 o 
   3   3   5       16.42       16.98      1.81 o 
   4   3   5        5.60        7.93      2.93 o 
   5   3   5      110.96      112.94      7.80 o 
   6   3   5       61.05       69.92      8.68 o 
  -7   4   5       92.45       90.47      9.53 o 
  -6   4   5        4.37        7.37      5.79 o 
  -5   4   5      232.76      239.23      6.85 o 
  -4   4   5        0.15       -1.41      1.43 o 
  -3   4   5     1335.21     1483.50     12.31 o 
  -2   4   5     1019.76     1075.43      9.24 o 
  -1   4   5      133.65      130.72      2.58 o 
   0   4   5     1225.35     1233.14     11.22 o 
   1   4   5      391.21      408.11      4.62 o 
   2   4   5      660.20      669.93      6.40 o 
   3   4   5        0.01       -1.13      1.40 o 
   4   4   5       19.78       18.38      3.37 o 
   5   4   5        0.00        1.89      4.48 o 
   6   4   5       73.51       69.08      8.69 o 
  -6   5   5      198.13      188.06     10.82 o 
  -5   5   5       12.29       12.21      3.06 o 
  -4   5   5       98.68       97.83      2.95 o 
  -3   5   5       82.93       93.58      2.07 o 
  -2   5   5      129.38      152.39      2.56 o 
  -1   5   5      141.82      150.69      2.99 o 
   0   5   5     3827.96     3876.83     34.49 o 
   1   5   5      136.55      148.50      3.14 o 
   2   5   5     1147.21     1143.85     10.49 o 
   3   5   5       26.76       30.22      2.03 o 
   4   5   5      130.35      133.63      6.96 o 
   5   5   5       46.13       47.00      7.25 o 
   6   5   5       31.81       20.74      7.00 o 
  -6   6   5       81.91      101.91     15.82 o 
  -5   6   5      160.38      162.29      5.49 o 
  -4   6   5        5.11       -0.54      1.77 o 
  -3   6   5      100.24      118.71      2.15 o 
  -2   6   5      114.64      139.07      2.73 o 
  -1   6   5       28.79       29.86      1.67 o 
   0   6   5       15.90       12.54      1.52 o 
   1   6   5      319.54      347.24      4.23 o 
   2   6   5       22.42       26.24      1.33 o 
   3   6   5       33.74       23.23      1.90 o 
   4   6   5        0.35        2.22      2.91 o 
   5   6   5       25.68       26.61      6.33 o 
   6   6   5       34.80       41.08      6.54 o 
  -6   7   5        2.25        1.40      4.95 o 
  -5   7   5      636.12      670.30     11.97 o 
  -4   7   5        4.56       12.34      2.21 o 
  -3   7   5      192.00      197.23      2.82 o 
  -2   7   5        2.49       10.94      1.19 o 
  -1   7   5      120.83      126.58      2.50 o 
   0   7   5      622.65      704.07      7.36 o 
   1   7   5      273.59      286.48      3.83 o 
   2   7   5      571.21      543.63      8.88 o 
   3   7   5      171.92      165.77      3.65 o 
   4   7   5       53.88       62.28      4.20 o 
   5   7   5       84.36       81.77      8.65 o 
   6   7   5       69.24       86.99      6.76 o 
  -6   8   5       46.92       46.26      4.32 o 
  -5   8   5        0.08       -1.39      2.37 o 
  -4   8   5      379.43      390.10      6.16 o 
  -3   8   5        5.70        4.31      1.24 o 
  -2   8   5      142.04      140.91      2.42 o 
  -1   8   5     1102.62     1217.33     11.70 o 
   0   8   5      369.30      396.49      4.79 o 
   1   8   5        4.20        2.37      1.17 o 
   2   8   5     2019.05     2021.26     20.36 o 
   3   8   5     1880.62     1806.59     21.02 o 
   4   8   5       60.03       58.96      4.20 o 
   5   8   5      107.24      117.90      9.36 o 
   6   8   5        4.01        9.09      7.32 o 
  -6   9   5       31.50       28.54      4.00 o 
  -5   9   5      167.95      161.68      4.74 o 
  -4   9   5        8.55       10.65      2.28 o 
  -3   9   5       21.52       20.99      1.57 o 
  -2   9   5       89.26       67.38      1.70 o 
  -1   9   5      637.93      647.08      6.68 o 
   0   9   5       12.67       16.19      1.33 o 
   1   9   5       63.80       73.50      1.94 o 
   2   9   5        4.96        7.12      1.35 o 
   3   9   5      102.69      110.54      3.61 o 
   4   9   5       31.03       31.50      3.75 o 
   5   9   5       34.10       52.44      9.11 o 
   6   9   5        1.37        0.43      5.19 o 
  -6  10   5        0.13       -3.28      3.28 o 
  -5  10   5       32.29       46.09      3.09 o 
  -4  10   5        0.42       -0.08      2.33 o 
  -3  10   5        7.99        9.82      1.47 o 
  -2  10   5      240.23      262.16      3.18 o 
  -1  10   5        0.76        1.02      0.81 o 
   0  10   5        1.65        4.06      1.33 o 
   1  10   5       58.48       55.00      1.78 o 
   2  10   5     1074.36     1053.13     11.44 o 
   3  10   5      863.59      841.12     12.46 o 
   4  10   5      150.92      163.88      5.70 o 
   5  10   5      161.28      158.83      9.39 o 
  -6  11   5      148.69      159.75      6.46 o 
  -5  11   5       40.67       34.94      2.96 o 
  -4  11   5       37.03       36.19      2.76 o 
  -3  11   5       45.04       44.08      2.15 o 
  -2  11   5       64.26       67.82      2.25 o 
  -1  11   5      169.60      165.02      3.30 o 
   0  11   5      272.08      276.83      4.42 o 
   1  11   5        3.98       -0.54      1.13 o 
   2  11   5      120.26      111.78      2.68 o 
   3  11   5      511.36      498.84      8.33 o 
   4  11   5      314.00      302.79      8.60 o 
   5  11   5       37.81       34.57      7.06 o 
  -6  12   5        8.27        1.92      3.49 o 
  -5  12   5      165.52      178.50      6.08 o 
  -4  12   5      287.30      292.37      5.79 o 
  -3  12   5      409.45      384.51      5.94 o 
  -2  12   5      311.82      318.52      5.61 o 
  -1  12   5       18.40       15.47      1.27 o 
   0  12   5       13.59        7.43      1.46 o 
   1  12   5        5.51        3.52      1.35 o 
   2  12   5      313.63      303.62      5.10 o 
   3  12   5      568.35      552.91      9.83 o 
   4  12   5        4.47        6.64      3.18 o 
   5  12   5        0.98       -2.28      3.98 o 
  -6  13   5       64.42       60.31      7.80 o 
  -5  13   5      359.18      372.27      9.06 o 
  -4  13   5       86.87       88.06      3.49 o 
  -3  13   5       61.80       63.51      2.84 o 
  -2  13   5      585.45      585.02      6.86 o 
  -1  13   5        0.27        1.49      1.37 o 
   0  13   5     1119.86     1069.03     10.88 o 
   1  13   5        5.08        3.23      1.47 o 
   2  13   5      139.62      128.45      3.44 o 
   3  13   5        1.71       -1.11      2.16 o 
   4  13   5       96.30       92.35      4.70 o 
   5  13   5        0.34        7.69      4.34 o 
  -6  14   5       24.82       15.50      5.22 o 
  -5  14   5       21.54       23.08      3.04 o 
  -4  14   5      216.13      212.82      5.27 o 
  -3  14   5      223.24      216.51      5.79 o 
  -2  14   5       20.36       25.30      1.89 o 
  -1  14   5      332.36      354.26      6.35 o 
   0  14   5       53.35       50.00      1.98 o 
   1  14   5       16.01        9.48      1.58 o 
   2  14   5       11.96        6.44      1.73 o 
   3  14   5        7.40        5.25      2.62 o 
   4  14   5       17.47       15.89      3.06 o 
   5  14   5       48.04       58.73      8.68 o 
  -6  15   5       15.16        9.84      6.55 o 
  -5  15   5       24.27       21.53      4.28 o 
  -4  15   5        3.60       -1.91      2.32 o 
  -3  15   5        0.95        0.60      2.07 o 
  -2  15   5      241.38      238.43      6.21 o 
  -1  15   5       20.36       23.05      1.85 o 
   0  15   5      402.79      409.82      5.35 o 
   1  15   5       52.37       47.30      2.05 o 
   2  15   5      617.95      574.24      9.66 o 
   3  15   5       43.57       49.75      4.11 o 
   4  15   5       19.55       17.44      3.78 o 
   5  15   5       71.78       85.01      8.47 o 
  -5  16   5       74.81       69.70      7.42 o 
  -4  16   5       26.38       19.24      2.77 o 
  -3  16   5      689.73      658.61     12.02 o 
  -2  16   5      136.72      130.06      3.61 o 
  -1  16   5       85.54       79.91      2.92 o 
   0  16   5        8.56        8.12      1.59 o 
   1  16   5      432.56      370.29      5.25 o 
   2  16   5       82.76       88.50      4.23 o 
   3  16   5       88.18       82.77      4.74 o 
   4  16   5       12.51        8.32      4.29 o 
   5  16   5        4.74        6.58      7.23 o 
  -5  17   5       21.47       17.74      2.59 o 
  -4  17   5       15.73       14.51      2.67 o 
  -3  17   5      109.87      103.01      3.61 o 
  -2  17   5       48.94       40.18      2.53 o 
  -1  17   5      392.09      379.37      6.90 o 
   0  17   5      507.23      482.26      6.91 o 
   1  17   5      133.82      121.93      3.12 o 
   2  17   5       29.35       33.43      3.05 o 
   3  17   5       54.01       55.53      5.84 o 
   4  17   5       44.19       49.08      6.43 o 
   5  17   5      197.52      245.57     28.12 o 
  -5  18   5        0.88        3.44      3.97 o 
  -4  18   5        1.60        4.19      2.37 o 
  -3  18   5       26.60       24.73      2.61 o 
  -2  18   5      874.06      843.62     10.85 o 
  -1  18   5       22.58       22.93      2.43 o 
   0  18   5       26.11       26.63      2.42 o 
   1  18   5       47.13       37.38      2.34 o 
   2  18   5       81.90       73.38      4.39 o 
   3  18   5      265.21      271.29      9.82 o 
   4  18   5       77.08       81.36      6.21 o 
  -5  19   5       18.22       14.97      4.41 o 
  -4  19   5      121.74      123.15      4.25 o 
  -3  19   5       81.74       72.38      3.37 o 
  -2  19   5      250.60      242.53      5.39 o 
  -1  19   5       31.30       32.84      2.66 o 
   0  19   5      188.96      153.12      4.76 o 
   1  19   5       60.54       67.16      2.94 o 
   2  19   5      141.33      123.17      7.58 o 
   3  19   5       29.62       20.13      5.46 o 
   4  19   5        2.77       10.34      5.66 o 
  -5  20   5        0.01       -4.28      4.28 o 
  -4  20   5       28.87       25.34      2.56 o 
  -3  20   5       16.74       11.66      2.58 o 
  -2  20   5       11.48       14.87      2.61 o 
  -1  20   5       85.30       86.67      4.54 o 
   0  20   5        0.12       -1.69      2.31 o 
   1  20   5        4.98        2.09      1.97 o 
   2  20   5      174.54      171.34      7.48 o 
   3  20   5       89.41      114.24      6.96 o 
   4  20   5       20.58       16.30      5.72 o 
  -4  21   5        2.30        3.73      4.52 o 
  -3  21   5       54.52       59.28      3.30 o 
  -2  21   5        8.17       12.35      2.72 o 
  -1  21   5        0.68        1.33      2.24 o 
   0  21   5       86.57       87.12      3.54 o 
   1  21   5        5.25        3.43      2.37 o 
   2  21   5       68.87       68.33      4.57 o 
   3  21   5        4.58       11.62      3.17 o 
   4  21   5        0.40       -5.98      5.98 o 
  -4  22   5        5.35        1.87      3.61 o 
  -3  22   5        0.02       -2.29      2.29 o 
  -2  22   5      240.80      255.83      6.24 o 
  -1  22   5        7.16        4.36      2.43 o 
   0  22   5       42.43       53.86      3.29 o 
   1  22   5        0.57        1.40      2.71 o 
   2  22   5        9.56        3.84      3.32 o 
   3  22   5       23.57       25.88      3.61 o 
  -4  23   5        4.10        5.18      4.18 o 
  -3  23   5        1.88        1.07      3.08 o 
  -2  23   5        4.94        8.24      2.78 o 
  -1  23   5        8.76       10.80      2.97 o 
   0  23   5      139.86      153.43      4.91 o 
   1  23   5       37.92       43.59      2.89 o 
   2  23   5      163.19      171.99      8.10 o 
   3  23   5       95.32       99.96      6.21 o 
  -3  24   5        5.68        9.43      2.86 o 
  -2  24   5        9.26       12.34      3.16 o 
  -1  24   5       45.08       52.34      3.87 o 
   0  24   5       29.59       31.20      3.18 o 
   1  24   5        6.44        5.51      2.30 o 
   2  24   5        0.03       -2.71      2.71 o 
   3  24   5        0.00       -4.93      4.93 o 
  -3  25   5       15.52       13.98      4.08 o 
  -2  25   5        2.69        1.77      3.17 o 
  -1  25   5        8.63       14.69      3.26 o 
   0  25   5        1.86        0.56      2.69 o 
   1  25   5        1.50        2.09      2.27 o 
   2  25   5       21.04       20.61      3.15 o 
  -3  26   5        0.00       -4.37      4.37 o 
  -2  26   5        0.67       -1.20      3.14 o 
  -1  26   5       63.50       65.37      4.23 o 
   0  26   5        2.47        0.42      3.06 o 
   1  26   5        2.75        1.26      3.60 o 
   2  26   5       74.34       90.06      6.42 o 
  -2  27   5        0.24       -2.51      3.22 o 
  -1  27   5       20.69       14.42      3.47 o 
   0  27   5        7.86        6.39      3.29 o 
   1  27   5      153.25      160.09      7.14 o 
  -1  28   5        0.47       -3.21      3.21 o 
   0  28   5        0.26       -0.30      3.36 o 
  -6   0   6        6.40        3.40      6.93 o 
  -4   0   6      460.26      470.11      8.24 o 
  -2   0   6      747.07      759.93     10.07 o 
   0   0   6      244.12      233.36      4.41 o 
   2   0   6       62.66       59.62      2.65 o 
   4   0   6       21.67       33.16      5.11 o 
   6   0   6       55.80       60.25     11.30 o 
  -7   1   6       21.83       20.61      6.96 o 
  -6   1   6       83.82       86.88      7.00 o 
  -5   1   6       22.89       14.53      3.61 o 
  -4   1   6       31.80       34.31      2.11 o 
  -3   1   6       25.16       25.29      1.48 o 
  -2   1   6       30.44       30.89      1.51 o 
  -1   1   6      275.21      289.80      3.71 o 
   0   1   6      122.08      120.28      3.00 o 
   1   1   6     1769.42     1781.49     15.65 o 
   2   1   6       74.12       86.46      2.12 o 
   3   1   6      122.83      118.16      3.22 o 
   4   1   6       42.35       56.13      4.84 o 
   5   1   6      174.21      184.93      9.09 o 
   6   1   6        0.04        5.00      6.52 o 
  -7   2   6       28.82       35.92      8.05 o 
  -6   2   6        8.63        7.59      5.01 o 
  -5   2   6      830.28      820.04     13.67 o 
  -4   2   6      184.23      202.67      3.79 o 
  -3   2   6      107.54      113.00      2.47 o 
  -2   2   6      191.07      226.52      3.95 o 
  -1   2   6       78.23       89.78      2.13 o 
   0   2   6     1175.79     1187.86      9.77 o 
   1   2   6       44.58       50.17      1.63 o 
   2   2   6        5.59        5.83      1.14 o 
   3   2   6      616.32      606.88      8.24 o 
   4   2   6      156.49      133.12      6.52 o 
   5   2   6       75.46       79.18      6.61 o 
   6   2   6      139.27      118.11     10.59 o 
  -6   3   6       10.46        7.92      8.03 o 
  -5   3   6       12.96        7.51      2.76 o 
  -4   3   6       27.34       19.72      1.93 o 
  -3   3   6       57.70       70.37      2.16 o 
  -2   3   6       49.58       54.79      1.73 o 
  -1   3   6       46.77       43.68      1.77 o 
   0   3   6     1625.71     1628.72     13.91 o 
   1   3   6      181.93      167.53      2.66 o 
   2   3   6      406.42      396.56      4.64 o 
   3   3   6       14.51       18.71      2.14 o 
   4   3   6       41.22       39.22      4.19 o 
   5   3   6       11.96        9.90      6.04 o 
   6   3   6       14.93       20.55      7.22 o 
  -6   4   6        0.09       -6.86      6.86 o 
  -5   4   6        0.98       -0.91      2.82 o 
  -4   4   6       53.65       40.45      2.10 o 
  -3   4   6      652.71      723.54      9.85 o 
  -2   4   6      179.14      217.54      3.05 o 
  -1   4   6        1.62        0.52      1.37 o 
   0   4   6      154.17      162.95      3.24 o 
   1   4   6       36.92       28.90      1.49 o 
   2   4   6        2.03        1.73      0.98 o 
   3   4   6      128.50      135.01      3.68 o 
   4   4   6       20.23       21.71      3.65 o 
   5   4   6      109.59      110.18     11.70 o 
   6   4   6       24.74       25.02      7.43 o 
  -6   5   6       53.96       52.41      8.21 o 
  -5   5   6      230.34      240.37      7.14 o 
  -4   5   6      506.30      495.13      6.79 o 
  -3   5   6      528.82      562.50      5.91 o 
  -2   5   6      118.76      155.77      2.69 o 
  -1   5   6        0.69        3.10      1.24 o 
   0   5   6      412.57      441.60      4.77 o 
   1   5   6        3.41        1.67      1.31 o 
   2   5   6       45.01       40.79      1.67 o 
   3   5   6       47.72       44.66      2.87 o 
   4   5   6       32.33       38.98      4.94 o 
   5   5   6       20.48       26.58      6.63 o 
   6   5   6        3.76        8.55      6.93 o 
  -6   6   6        0.28       -3.41      5.94 o 
  -5   6   6      123.71      124.33      5.74 o 
  -4   6   6        3.61        0.15      2.20 o 
  -3   6   6      213.00      220.89      3.20 o 
  -2   6   6       87.94      105.84      2.57 o 
  -1   6   6     1622.15     1757.79     15.36 o 
   0   6   6      299.08      314.30      4.06 o 
   1   6   6      608.47      563.70      6.43 o 
   2   6   6     1099.76     1024.36      9.90 o 
   3   6   6        0.35       -1.16      2.15 o 
   4   6   6       64.73       62.03      5.22 o 
   5   6   6        4.30        1.63      9.18 o 
   6   6   6      184.77      162.50     23.76 o 
  -6   7   6       64.45       55.66      6.96 o 
  -5   7   6      121.96      117.34      4.93 o 
  -4   7   6      549.58      572.49      7.99 o 
  -3   7   6      108.43      113.87      2.27 o 
  -2   7   6      232.63      220.97      3.46 o 
  -1   7   6      130.59      141.93      2.73 o 
   0   7   6       17.98        8.17      1.27 o 
   1   7   6        0.26        1.49      1.19 o 
   2   7   6      242.14      243.41      4.43 o 
   3   7   6       19.65       20.40      2.70 o 
   4   7   6       13.30       23.03      4.11 o 
   5   7   6       33.85       28.13      7.61 o 
  -6   8   6       39.16       39.17      4.66 o 
  -5   8   6       54.74       62.76      3.53 o 
  -4   8   6        1.61        2.80      2.21 o 
  -3   8   6      177.00      182.43      2.90 o 
  -2   8   6       15.67       26.79      1.71 o 
  -1   8   6      432.83      469.65      5.71 o 
   0   8   6      178.49      183.89      3.85 o 
   1   8   6      166.79      140.36      3.10 o 
   2   8   6      570.82      556.03      7.28 o 
   3   8   6      873.70      820.26     12.72 o 
   4   8   6      266.94      252.85      9.59 o 
   5   8   6       22.79       13.87      6.34 o 
  -6   9   6      231.12      245.12      8.30 o 
  -5   9   6        2.85       -0.26      2.64 o 
  -4   9   6      174.99      146.78      4.62 o 
  -3   9   6        0.73        2.52      1.41 o 
  -2   9   6       94.04      107.72      2.66 o 
  -1   9   6        6.52        3.28      1.29 o 
   0   9   6       17.23       19.33      1.53 o 
   1   9   6      122.43      113.23      3.91 o 
   2   9   6     2656.65     2583.87     25.83 o 
   3   9   6     1225.88     1172.27     18.28 o 
   4   9   6       57.46       55.20      4.39 o 
   5   9   6        0.50        5.45      4.93 o 
  -6  10   6       92.12       93.43      5.68 o 
  -5  10   6      527.56      519.38      9.11 o 
  -4  10   6      204.33      206.18      5.13 o 
  -3  10   6       10.83        6.85      1.64 o 
  -2  10   6      259.28      246.73      3.83 o 
  -1  10   6      834.78      855.96      9.33 o 
   0  10   6       35.78       41.58      1.80 o 
   1  10   6      254.52      247.21      3.60 o 
   2  10   6      711.06      667.70      8.14 o 
   3  10   6       13.75       16.61      2.82 o 
   4  10   6       38.62       36.93      4.04 o 
   5  10   6        0.00        7.21      4.87 o 
  -6  11   6      312.22      348.63     10.31 o 
  -5  11   6       17.91       13.57      3.16 o 
  -4  11   6       14.19       10.90      2.52 o 
  -3  11   6       72.12       68.05      2.86 o 
  -2  11   6       30.33       31.09      2.15 o 
  -1  11   6       30.52       29.37      1.62 o 
   0  11   6       79.75       83.35      2.58 o 
   1  11   6      366.26      354.61      4.93 o 
   2  11   6     1534.68     1469.51     15.56 o 
   3  11   6      954.27      896.44     14.07 o 
   4  11   6       29.26       19.49      3.70 o 
   5  11   6        0.73        3.40      4.75 o 
  -6  12   6       45.99       59.29      5.45 o 
  -5  12   6       30.62       39.99      3.28 o 
  -4  12   6      137.05      134.57      6.33 o 
  -3  12   6      786.79      787.82     10.03 o 
  -2  12   6        5.62        5.03      1.48 o 
  -1  12   6        3.49        3.47      1.23 o 
   0  12   6      109.98       98.12      2.69 o 
   1  12   6        7.95       10.86      1.56 o 
   2  12   6        0.98        4.75      1.87 o 
   3  12   6       78.91       79.72      3.81 o 
   4  12   6       11.66       22.99      3.82 o 
   5  12   6        5.55        1.91      4.24 o 
  -6  13   6        6.50       -1.28      3.70 o 
  -5  13   6       18.01       26.67      3.37 o 
  -4  13   6      125.52      136.18      4.29 o 
  -3  13   6      559.23      556.76      8.20 o 
  -2  13   6       96.82       94.81      2.70 o 
  -1  13   6       30.81       28.35      1.96 o 
   0  13   6        1.38       -0.17      1.54 o 
   1  13   6      742.90      698.55      8.20 o 
   2  13   6      218.39      217.32      6.14 o 
   3  13   6      191.64      192.66      7.30 o 
   4  13   6        7.99        9.33      3.43 o 
   5  13   6       48.96       43.88      7.18 o 
  -6  14   6       38.17       47.01      4.56 o 
  -5  14   6       46.99       52.09      5.16 o 
  -4  14   6       61.76       61.71      3.99 o 
  -3  14   6      447.05      430.17      7.54 o 
  -2  14   6        7.12        6.84      2.04 o 
  -1  14   6       11.54        8.82      1.89 o 
   0  14   6        2.23        5.87      1.66 o 
   1  14   6      270.78      258.15      4.44 o 
   2  14   6        9.09        6.61      2.45 o 
   3  14   6       59.85       60.71      4.52 o 
   4  14   6       40.72       33.60      3.70 o 
   5  14   6       10.64       14.11      6.18 o 
  -5  15   6       86.13       92.06      5.01 o 
  -4  15   6        4.91        5.52      2.60 o 
  -3  15   6      121.56      115.83      4.23 o 
  -2  15   6       78.87       82.23      3.10 o 
  -1  15   6        1.59       -0.40      1.85 o 
   0  15   6       27.70       19.39      1.97 o 
   1  15   6        0.59        0.90      1.86 o 
   2  15   6       51.12       42.73      3.14 o 
   3  15   6       18.29       19.10      3.64 o 
   4  15   6        0.36       -0.41      2.99 o 
   5  15   6        5.34       11.79      7.43 o 
  -5  16   6      294.16      275.71      9.95 o 
  -4  16   6        6.52        0.26      2.54 o 
  -3  16   6      143.13      150.77      4.37 o 
  -2  16   6      194.14      179.73      4.46 o 
  -1  16   6     1916.65     1827.55     20.79 o 
   0  16   6       94.78       85.67      2.72 o 
   1  16   6      697.98      631.99      8.98 o 
   2  16   6       21.51       24.27      3.54 o 
   3  16   6        3.01       -4.67      4.67 o 
   4  16   6       12.92       13.53      3.45 o 
  -5  17   6        1.88        1.62      2.77 o 
  -4  17   6       27.97       23.77      2.94 o 
  -3  17   6      168.16      158.79      4.78 o 
  -2  17   6      304.76      286.68      5.46 o 
  -1  17   6       25.88       21.42      3.20 o 
   0  17   6      828.69      779.16      9.08 o 
   1  17   6       74.60       82.61      3.02 o 
   2  17   6       28.80       37.87      4.11 o 
   3  17   6       38.25       33.26      4.17 o 
   4  17   6        1.23        2.37      3.07 o 
  -5  18   6       63.93       76.40      6.21 o 
  -4  18   6       29.60       27.13      3.19 o 
  -3  18   6        5.50        3.41      2.45 o 
  -2  18   6        2.53        3.76      2.35 o 
  -1  18   6      516.93      490.38      7.89 o 
   0  18   6       16.94       13.34      1.79 o 
   1  18   6       30.52       29.14      2.42 o 
   2  18   6       47.25       44.25      3.94 o 
   3  18   6        0.25        2.72      4.09 o 
   4  18   6      335.87      366.89     15.19 o 
  -5  19   6        7.79        4.96      5.68 o 
  -4  19   6        1.25       -1.40      2.58 o 
  -3  19   6       18.10       18.42      2.68 o 
  -2  19   6       26.49       23.08      2.70 o 
  -1  19   6        1.20        1.14      2.23 o 
   0  19   6      131.33      130.40      4.67 o 
   1  19   6        0.00       -0.91      2.18 o 
   2  19   6      142.53      115.64      5.55 o 
   3  19   6        9.87        9.78      6.25 o 
   4  19   6       69.39       68.15      7.15 o 
  -5  20   6        3.05       -5.38      6.17 o 
  -4  20   6       10.45        7.26      3.07 o 
  -3  20   6        2.71        0.07      2.70 o 
  -2  20   6      214.97      188.58      5.30 o 
  -1  20   6        3.03        4.97      2.31 o 
   0  20   6       44.86       44.40      3.09 o 
   1  20   6       58.47       57.60      3.51 o 
   2  20   6       88.03       68.26      4.63 o 
   3  20   6        0.48       -3.60      4.36 o 
   4  20   6      105.86      124.39      8.93 o 
  -4  21   6        7.23        9.38      2.70 o 
  -3  21   6        6.63        5.43      2.45 o 
  -2  21   6        6.10        6.94      2.78 o 
  -1  21   6        0.57        0.06      2.43 o 
   0  21   6        2.35        5.67      2.78 o 
   1  21   6       45.56       44.30      2.74 o 
   2  21   6        4.89        9.32      4.08 o 
   3  21   6      231.69      233.45     13.39 o 
  -4  22   6        7.60       11.88      3.02 o 
  -3  22   6        1.89       -2.60      2.70 o 
  -2  22   6        0.36       -2.56      2.56 o 
  -1  22   6      171.08      164.26      6.03 o 
   0  22   6       39.97       36.46      3.36 o 
   1  22   6       12.97        9.88      2.56 o 
   2  22   6       23.28       19.27      3.75 o 
   3  22   6       48.12       75.36      6.42 o 
  -4  23   6        5.58        6.58      5.70 o 
  -3  23   6       27.48       35.92      6.09 o 
  -2  23   6        2.48        4.81      3.03 o 
  -1  23   6        2.69        1.81      2.94 o 
   0  23   6       30.33       33.77      3.20 o 
   1  23   6       15.64       24.28      2.62 o 
   2  23   6       10.03        4.72      7.17 o 
   3  23   6        2.51        7.80      6.20 o 
  -3  24   6        6.00       -0.35      3.47 o 
  -2  24   6        2.78        3.92      3.04 o 
  -1  24   6      205.82      239.48      6.65 o 
   0  24   6        1.02       -1.04      2.66 o 
   1  24   6       49.98       63.62      3.86 o 
   2  24   6        1.67       -2.75      2.75 o 
  -3  25   6       49.87       56.25      4.26 o 
  -2  25   6        2.61        3.29      3.13 o 
  -1  25   6        5.56       13.46      3.28 o 
   0  25   6        0.84        2.62      3.08 o 
   1  25   6       55.10       64.75      5.14 o 
   2  25   6       15.92       14.32      4.32 o 
  -2  26   6        0.05       -1.69      3.27 o 
  -1  26   6      101.91       91.07      4.76 o 
   0  26   6      102.97      116.69      5.18 o 
   1  26   6        1.40       -5.29      5.29 o 
   2  26   6        1.18        7.55      4.89 o 
  -2  27   6        6.73        1.39      3.48 o 
  -1  27   6        0.25       -3.13      3.13 o 
   0  27   6        1.44        0.82      3.17 o 
   1  27   6        0.20       -3.63      3.63 o 
  -5   0   7      987.00      942.30     27.42 o 
  -3   0   7       30.08       29.92      2.37 o 
  -1   0   7     4653.30     4740.10     51.67 o 
   1   0   7     1087.73     1115.46     15.10 o 
   3   0   7      337.20      381.62      9.33 o 
   5   0   7       64.67       64.12     10.64 o 
  -6   1   7        3.14        8.57      5.96 o 
  -5   1   7      142.93      122.89      6.76 o 
  -4   1   7      346.88      382.61      6.59 o 
  -3   1   7        0.74       -0.33      1.37 o 
  -2   1   7       33.99       30.32      1.61 o 
  -1   1   7      256.89      261.86      3.33 o 
   0   1   7     2425.51     2571.65     19.82 o 
   1   1   7      765.70      736.90      7.82 o 
   2   1   7        0.04       -0.71      1.28 o 
   3   1   7        4.75       -0.32      2.00 o 
   4   1   7       48.43       60.97      6.60 o 
   5   1   7       16.30       25.47      6.40 o 
  -6   2   7       35.27       12.85      6.37 o 
  -5   2   7       88.32       72.13      5.28 o 
  -4   2   7      202.25      207.65      4.32 o 
  -3   2   7        5.24        2.93      1.47 o 
  -2   2   7      612.53      606.37      6.26 o 
  -1   2   7     1038.55     1088.72      8.88 o 
   0   2   7      206.10      198.92      2.97 o 
   1   2   7      105.75      129.39      2.83 o 
   2   2   7       48.07       47.16      1.77 o 
   3   2   7      131.56      114.39      3.61 o 
   4   2   7       42.67       38.43      6.01 o 
   5   2   7      145.25      162.50     15.35 o 
  -6   3   7        9.25        6.79      6.08 o 
  -5   3   7       24.67       25.84      4.67 o 
  -4   3   7      184.74      187.12      4.79 o 
  -3   3   7       32.53       38.36      1.94 o 
  -2   3   7       30.65       40.22      1.71 o 
  -1   3   7       12.20       18.23      1.50 o 
   0   3   7      222.31      248.87      3.84 o 
   1   3   7      217.61      193.13      2.92 o 
   2   3   7       31.27       33.20      1.74 o 
   3   3   7        9.23        2.63      2.24 o 
   4   3   7        6.97        3.76      4.68 o 
   5   3   7      108.39      108.22     12.83 o 
  -6   4   7      148.33      158.84     14.05 o 
  -5   4   7        0.46        3.01      3.35 o 
  -4   4   7      367.61      368.42      6.14 o 
  -3   4   7        6.96        4.68      1.37 o 
  -2   4   7      342.34      356.43      4.15 o 
  -1   4   7      504.22      557.55      6.18 o 
   0   4   7        2.32        2.85      1.28 o 
   1   4   7       74.76       71.48      2.05 o 
   2   4   7        2.73        4.66      1.37 o 
   3   4   7        8.56        8.23      2.32 o 
   4   4   7       35.00       48.68      5.29 o 
   5   4   7       46.02       46.85      8.76 o 
  -6   5   7        1.35       -6.48      8.23 o 
  -5   5   7       11.88        8.92      3.39 o 
  -4   5   7      557.93      495.16      8.08 o 
  -3   5   7       81.72       82.26      2.37 o 
  -2   5   7     1345.85     1358.47     11.72 o 
  -1   5   7      516.24      564.57      6.08 o 
   0   5   7      228.27      238.40      3.60 o 
   1   5   7        5.83        9.90      1.45 o 
   2   5   7      181.21      162.14      3.32 o 
   3   5   7      201.01      210.40      5.31 o 
   4   5   7      113.82      117.41      6.64 o 
   5   5   7        0.02        1.01      6.03 o 
  -6   6   7        2.04       -5.97      5.97 o 
  -5   6   7       88.77       85.52      5.22 o 
  -4   6   7       77.43       74.63      3.22 o 
  -3   6   7       19.80       22.23      1.71 o 
  -2   6   7      169.21      174.46      3.60 o 
  -1   6   7     1202.47     1253.79     11.82 o 
   0   6   7      188.04      198.69      3.22 o 
   1   6   7      472.02      471.79      5.56 o 
   2   6   7      409.50      380.73      5.51 o 
   3   6   7       69.64       69.15      3.57 o 
   4   6   7      136.62      138.68      8.08 o 
   5   6   7      120.73      110.34      9.77 o 
  -6   7   7        6.33       -2.01      3.96 o 
  -5   7   7       87.21       93.94      5.36 o 
  -4   7   7      641.75      639.58      9.18 o 
  -3   7   7        9.91       15.01      1.62 o 
  -2   7   7      198.58      243.55      3.69 o 
  -1   7   7      302.74      279.96      3.71 o 
   0   7   7        4.04        8.83      1.60 o 
   1   7   7     1061.33     1043.97     10.54 o 
   2   7   7      595.55      581.08      7.95 o 
   3   7   7      108.01      108.51      4.54 o 
   4   7   7       73.96       64.41      5.45 o 
   5   7   7       24.62       29.25      7.03 o 
  -6   8   7        1.47        5.95      4.10 o 
  -5   8   7       89.21       80.59      4.34 o 
  -4   8   7      158.04      159.97      5.63 o 
  -3   8   7      276.39      282.45      4.05 o 
  -2   8   7      239.32      244.90      3.72 o 
  -1   8   7        5.51        5.73      1.40 o 
   0   8   7       26.19       21.38      1.59 o 
   1   8   7      715.43      709.67      7.77 o 
   2   8   7       34.33       39.84      2.45 o 
   3   8   7        6.29        5.85      2.60 o 
   4   8   7       93.58       89.23      6.08 o 
   5   8   7       20.31       21.34      6.87 o 
  -6   9   7        6.93        4.78      4.02 o 
  -5   9   7        0.12       -2.94      2.95 o 
  -4   9   7        3.26        7.54      2.39 o 
  -3   9   7      391.98      372.35      4.90 o 
  -2   9   7       45.49       43.04      1.84 o 
  -1   9   7      100.91       98.00      3.50 o 
   0   9   7        0.82       -0.48      1.34 o 
   1   9   7      376.63      363.88      4.83 o 
   2   9   7       31.67       28.86      2.33 o 
   3   9   7       69.47       69.31      3.66 o 
   4   9   7      117.41      120.32      8.07 o 
   5   9   7      270.45      272.74     23.01 o 
  -6  10   7        3.27       -2.75      3.71 o 
  -5  10   7      133.37      123.05      5.35 o 
  -4  10   7      112.84       90.19      3.84 o 
  -3  10   7        2.06        0.22      1.92 o 
  -2  10   7       91.21       86.07      2.98 o 
  -1  10   7      142.72      152.59      4.58 o 
   0  10   7      624.62      611.55      7.32 o 
   1  10   7       34.50       34.71      1.87 o 
   2  10   7       52.22       64.58      5.00 o 
   3  10   7      106.81       98.43      4.82 o 
   4  10   7        3.74        7.54      5.48 o 
   5  10   7       13.99       21.45      5.60 o 
  -6  11   7        8.06        6.71      4.19 o 
  -5  11   7        0.55       -2.21      2.88 o 
  -4  11   7      101.52      108.84      4.40 o 
  -3  11   7      275.48      272.00      5.29 o 
  -2  11   7      142.21      125.89      3.93 o 
  -1  11   7       99.09      117.95      2.86 o 
   0  11   7      270.29      235.28      4.17 o 
   1  11   7      120.89      114.30      4.13 o 
   2  11   7        1.80        2.67      2.26 o 
   3  11   7       58.01       63.12      4.10 o 
   4  11   7        4.32       10.91      4.37 o 
   5  11   7      105.76      117.19      8.32 o 
  -6  12   7       20.22       27.63      6.88 o 
  -5  12   7        4.47       -2.81      3.80 o 
  -4  12   7        3.18        5.57      2.79 o 
  -3  12   7      165.99      155.01      4.13 o 
  -2  12   7      649.95      631.35      7.84 o 
  -1  12   7      239.75      233.25      4.73 o 
   0  12   7        5.63        5.00      1.76 o 
   1  12   7      412.30      418.50      5.76 o 
   2  12   7      115.08      111.34      3.75 o 
   3  12   7      366.18      357.38      7.88 o 
   4  12   7       11.28       11.87      3.66 o 
   5  12   7      123.43      134.29     14.89 o 
  -6  13   7       53.48       54.21      5.10 o 
  -5  13   7        5.38        2.00      3.08 o 
  -4  13   7       29.76       38.75      3.10 o 
  -3  13   7        2.89        1.08      2.23 o 
  -2  13   7     1354.97     1298.10     15.59 o 
  -1  13   7        1.63       -0.83      1.57 o 
   0  13   7        3.45        3.84      1.88 o 
   1  13   7       10.42        8.09      2.06 o 
   2  13   7      204.36      200.59      6.54 o 
   3  13   7      217.38      197.64      9.89 o 
   4  13   7       78.80       76.50      6.12 o 
   5  13   7       10.51        5.76      6.80 o 
  -6  14   7       12.81        7.70      6.81 o 
  -5  14   7        5.49        8.97      3.17 o 
  -4  14   7      217.12      221.56      6.56 o 
  -3  14   7        1.83       10.21      2.53 o 
  -2  14   7       82.76       79.86      3.41 o 
  -1  14   7      215.90      213.65      4.17 o 
   0  14   7      529.30      497.73      6.89 o 
   1  14   7       40.26       32.99      2.39 o 
   2  14   7        3.90        1.44      2.25 o 
   3  14   7      152.95      154.15      6.09 o 
   4  14   7      137.69      130.87      8.91 o 
   5  14   7       49.72       67.26     10.21 o 
  -5  15   7        2.17       -1.03      3.20 o 
  -4  15   7        2.38       -0.25      2.61 o 
  -3  15   7      427.69      451.76      7.98 o 
  -2  15   7      920.56      879.54     11.84 o 
  -1  15   7       93.25       79.93      3.06 o 
   0  15   7      187.43      179.54      4.02 o 
   1  15   7      351.76      341.77      6.55 o 
   2  15   7       35.27       32.76      3.32 o 
   3  15   7       71.61       76.70      4.65 o 
   4  15   7      113.31      128.79      5.85 o 
  -5  16   7        7.20       13.64      3.50 o 
  -4  16   7       16.47       19.04      3.02 o 
  -3  16   7        2.34        3.39      2.46 o 
  -2  16   7      241.72      250.27      9.44 o 
  -1  16   7      213.43      206.31      4.82 o 
   0  16   7       69.44       70.26      2.84 o 
   1  16   7       65.66       73.39      3.33 o 
   2  16   7        1.20        3.91      2.76 o 
   3  16   7      103.01      117.48      7.96 o 
   4  16   7      114.73      130.29      6.23 o 
  -5  17   7       38.32       34.48      4.19 o 
  -4  17   7        1.60       -2.61      2.61 o 
  -3  17   7      158.26      138.55      4.58 o 
  -2  17   7      100.38      106.46      3.63 o 
  -1  17   7       13.86       11.53      2.50 o 
   0  17   7        0.00       -1.80      1.80 o 
   1  17   7      100.86       90.77      3.30 o 
   2  17   7        5.68       -2.63      5.93 o 
   3  17   7       43.75       51.95      4.11 o 
   4  17   7        0.76        1.35      4.47 o 
  -5  18   7       55.13       48.63      5.22 o 
  -4  18   7        0.24       -2.55      2.55 o 
  -3  18   7        4.58        1.05      2.56 o 
  -2  18   7      229.17      211.47      5.36 o 
  -1  18   7       38.53       39.98      3.02 o 
   0  18   7        0.07        1.99      1.84 o 
   1  18   7       37.22       31.96      2.66 o 
   2  18   7       25.99       37.11      4.57 o 
   3  18   7       32.62       30.46      4.42 o 
   4  18   7        3.63       -2.05      6.24 o 
  -5  19   7       21.35        9.19      4.47 o 
  -4  19   7        3.38        0.46      2.80 o 
  -3  19   7       16.64       15.92      2.80 o 
  -2  19   7       27.74       30.50      3.07 o 
  -1  19   7       15.20       15.65      2.76 o 
   0  19   7      181.25      158.07      4.14 o 
   1  19   7      246.80      259.28      5.76 o 
   2  19   7       27.21       31.92      4.48 o 
   3  19   7        3.10        7.80      5.24 o 
   4  19   7        7.72       17.30      4.91 o 
  -4  20   7        1.20       -1.93      3.02 o 
  -3  20   7       11.36        5.67      2.67 o 
  -2  20   7      256.99      263.92      6.52 o 
  -1  20   7        0.06       -2.58      2.58 o 
   0  20   7        9.15       19.68      2.94 o 
   1  20   7        7.36        4.95      2.35 o 
   2  20   7       26.84       25.45      6.39 o 
   3  20   7        0.39        5.79      5.12 o 
  -4  21   7        2.64       -1.82      3.05 o 
  -3  21   7       22.81       15.25      2.83 o 
  -2  21   7       31.70       33.87      4.39 o 
  -1  21   7      142.02      133.39      4.94 o 
   0  21   7        4.36        5.50      2.82 o 
   1  21   7        4.13       10.24      2.39 o 
   2  21   7       93.44       95.45      6.53 o 
   3  21   7       57.70       61.66      7.05 o 
  -4  22   7       28.18       25.66      3.89 o 
  -3  22   7        4.20        7.38      3.38 o 
  -2  22   7       13.09       15.33      3.27 o 
  -1  22   7       27.97       28.79      3.52 o 
   0  22   7       56.25       65.61      3.92 o 
   1  22   7        5.79        3.93      2.53 o 
   2  22   7       51.00       48.86      5.54 o 
   3  22   7        1.07        6.13      6.50 o 
  -3  23   7       36.13       30.62      4.06 o 
  -2  23   7       56.57       66.38      4.31 o 
  -1  23   7        2.07        0.31      3.05 o 
   0  23   7        9.22       13.57      3.04 o 
   1  23   7        1.96        4.71      1.94 o 
   2  23   7       16.46        6.46      8.17 o 
  -3  24   7        0.63       -3.20      3.20 o 
  -2  24   7       13.00        8.41      3.30 o 
  -1  24   7      119.02      111.73      5.06 o 
   0  24   7      102.76      100.37      6.39 o 
   1  24   7        0.63        2.31      2.30 o 
   2  24   7      174.41      197.80      8.85 o 
  -3  25   7        3.78       -1.11      4.14 o 
  -2  25   7        0.42       -3.10      3.10 o 
  -1  25   7        4.12       -2.29      3.32 o 
   0  25   7        4.03        0.70      3.20 o 
   1  25   7      105.77      120.82      6.39 o 
   2  25   7        0.61       -2.38      6.52 o 
  -2  26   7       59.32       73.68      4.68 o 
  -1  26   7       56.94       55.06      4.29 o 
   0  26   7       15.89       22.04      5.13 o 
   1  26   7       13.74       10.76      4.11 o 
  -1  27   7        2.62        4.06      3.35 o 
   0  27   7       86.65       96.72      5.01 o 
  -6   0   8       41.32       39.50     13.72 o 
  -4   0   8      206.84      227.97      6.60 o 
  -2   0   8       74.14       72.60      2.74 o 
   0   0   8       84.66       70.75      2.75 o 
   2   0   8      228.73      216.05      5.76 o 
   4   0   8      666.48      551.41     24.60 o 
  -6   1   8       94.35       82.84     15.90 o 
  -5   1   8       16.19       11.88      5.86 o 
  -4   1   8        2.47        2.93      2.18 o 
  -3   1   8       83.18       76.93      2.45 o 
  -2   1   8      224.72      252.14      3.67 o 
  -1   1   8     1710.95     1733.06     13.51 o 
   0   1   8       31.03       31.38      1.61 o 
   1   1   8      496.82      486.51      5.75 o 
   2   1   8       12.00       11.95      1.79 o 
   3   1   8      714.89      685.73     10.98 o 
   4   1   8        0.95       -3.48      5.77 o 
   5   1   8        3.25       -3.90      6.51 o 
  -6   2   8        2.94        3.85     15.40 o 
  -5   2   8        7.18        0.98      4.86 o 
  -4   2   8      463.65      444.56      6.86 o 
  -3   2   8       17.79       11.23      1.76 o 
  -2   2   8      650.88      645.40      6.76 o 
  -1   2   8       47.12       46.09      1.61 o 
   0   2   8      467.24      453.06      4.87 o 
   1   2   8      204.19      206.49      3.58 o 
   2   2   8      311.69      262.01      4.32 o 
   3   2   8      216.43      211.74      6.26 o 
   4   2   8       84.15      103.34      9.64 o 
   5   2   8        0.02        3.36     10.10 o 
  -6   3   8       75.58       79.25     10.95 o 
  -5   3   8       21.94       12.37      5.33 o 
  -4   3   8       93.80       99.16      3.74 o 
  -3   3   8      106.71      108.98      2.66 o 
  -2   3   8     1684.46     1732.12     14.36 o 
  -1   3   8      490.34      533.52      5.87 o 
   0   3   8       67.67       86.51      2.22 o 
   1   3   8      746.53      750.59      7.87 o 
   2   3   8       50.57       55.77      3.08 o 
   3   3   8       61.02       58.70      3.80 o 
   4   3   8       51.96       54.33     10.43 o 
   5   3   8        0.76        2.49      8.23 o 
  -6   4   8        3.94        2.88      6.84 o 
  -5   4   8       17.83       13.44      4.14 o 
  -4   4   8      193.72      185.09      4.75 o 
  -3   4   8        0.63        0.90      1.44 o 
  -2   4   8      268.33      260.84      3.93 o 
  -1   4   8        3.41        1.49      1.27 o 
   0   4   8        4.89        2.48      1.16 o 
   1   4   8      336.43      316.32      4.52 o 
   2   4   8      112.90      120.35      3.18 o 
   3   4   8       41.24       36.63      3.74 o 
   4   4   8        7.97       10.72      6.33 o 
   5   4   8      115.20      107.60     12.87 o 
  -6   5   8       26.43       30.72      7.99 o 
  -5   5   8        6.69        2.69      3.65 o 
  -4   5   8        3.00        7.62      2.30 o 
  -3   5   8      250.81      229.76      3.77 o 
  -2   5   8      236.76      230.65      3.73 o 
  -1   5   8      395.35      359.38      4.94 o 
   0   5   8      194.34      177.35      4.44 o 
   1   5   8      966.38      929.31      9.90 o 
   2   5   8       11.65       13.01      2.14 o 
   3   5   8      224.70      208.71      6.07 o 
   4   5   8        1.49        1.65      5.57 o 
   5   5   8        0.42        5.55     12.08 o 
  -6   6   8       41.46       39.30      5.46 o 
  -5   6   8       31.60       37.72      3.78 o 
  -4   6   8      806.02      765.36     10.63 o 
  -3   6   8      362.48      376.57      4.93 o 
  -2   6   8      175.78      170.61      3.49 o 
  -1   6   8        0.46        2.15      1.35 o 
   0   6   8      393.63      366.56      4.86 o 
   1   6   8        5.54       10.22      1.92 o 
   2   6   8      138.88      142.99      4.26 o 
   3   6   8       49.18       51.33      3.73 o 
   4   6   8      131.50      107.75      9.18 o 
   5   6   8       12.19       15.85      6.52 o 
  -6   7   8       80.41       84.83      6.08 o 
  -5   7   8       30.68       41.56      3.81 o 
  -4   7   8      223.73      215.23      6.53 o 
  -3   7   8      401.00      369.64      5.38 o 
  -2   7   8        2.99        4.85      1.54 o 
  -1   7   8       52.61       39.46      1.89 o 
   0   7   8        6.78        9.49      1.53 o 
   1   7   8        5.42        6.14      1.46 o 
   2   7   8       75.97       77.33      4.34 o 
   3   7   8        1.66        5.68      2.82 o 
   4   7   8       28.63       25.24      5.35 o 
   5   7   8       13.57       15.96      6.61 o 
  -6   8   8        4.18       -2.87      4.04 o 
  -5   8   8       24.55       21.83      3.71 o 
  -4   8   8      133.51      141.63      4.46 o 
  -3   8   8       40.71       48.46      2.53 o 
  -2   8   8       93.33       90.42      2.57 o 
  -1   8   8      357.45      344.96      4.61 o 
   0   8   8     1413.56     1365.99     13.61 o 
   1   8   8       20.22       15.69      1.75 o 
   2   8   8     2270.36     2231.76     27.20 o 
   3   8   8       74.94       72.51      4.99 o 
   4   8   8      228.11      237.18     10.12 o 
   5   8   8        8.68        7.82      6.30 o 
  -6   9   8       40.57       32.11      4.90 o 
  -5   9   8       71.44       62.98      4.22 o 
  -4   9   8      528.44      545.91      8.54 o 
  -3   9   8      154.38      128.90      3.37 o 
  -2   9   8      199.73      193.67      3.54 o 
  -1   9   8      195.34      210.14      4.22 o 
   0   9   8        0.25        3.11      1.54 o 
   1   9   8     1430.76     1332.91     14.63 o 
   2   9   8      121.10      117.68      4.60 o 
   3   9   8      139.49      124.49      5.08 o 
   4   9   8       37.19       39.70      6.29 o 
   5   9   8        5.31        4.16      6.07 o 
  -6  10   8        8.28        5.50      5.04 o 
  -5  10   8        0.30       -2.94      2.94 o 
  -4  10   8       72.92       70.44      3.72 o 
  -3  10   8       79.04       69.59      3.41 o 
  -2  10   8      251.52      239.41      3.95 o 
  -1  10   8      199.42      181.31      3.59 o 
   0  10   8      463.30      477.26      5.90 o 
   1  10   8      209.20      202.42      5.44 o 
   2  10   8      214.05      202.79      5.70 o 
   3  10   8       74.73       68.31      7.43 o 
   4  10   8      314.92      325.71     13.96 o 
   5  10   8       18.24       33.96      7.77 o 
  -6  11   8       25.90       25.85      7.19 o 
  -5  11   8        2.10       -1.11      3.01 o 
  -4  11   8      106.55      117.50      4.33 o 
  -3  11   8       68.92       69.57      3.51 o 
  -2  11   8      118.66      102.95      3.03 o 
  -1  11   8       94.01      105.29      3.38 o 
   0  11   8      262.49      256.42      4.15 o 
   1  11   8     1869.88     1863.70     20.78 o 
   2  11   8       43.37       40.31      3.12 o 
   3  11   8      421.73      381.44     10.37 o 
   4  11   8       21.06       23.85      4.98 o 
   5  11   8        0.00       -4.93      6.42 o 
  -6  12   8       22.40       21.36      5.16 o 
  -5  12   8        0.81       -2.41      3.17 o 
  -4  12   8      161.25      162.41      5.22 o 
  -3  12   8      309.04      286.80      6.41 o 
  -2  12   8        1.74       -1.81      1.81 o 
  -1  12   8      199.40      214.62      4.37 o 
   0  12   8       16.64       24.32      2.34 o 
   1  12   8      110.55      116.87      3.48 o 
   2  12   8      265.21      259.17      7.85 o 
   3  12   8      109.38      108.57      4.80 o 
   4  12   8      197.18      175.21      8.88 o 
   5  12   8        7.86       11.22      7.21 o 
  -6  13   8       97.44       79.05      8.39 o 
  -5  13   8        0.88        0.78      3.16 o 
  -4  13   8       38.00       40.12      3.32 o 
  -3  13   8        0.34        3.88      2.48 o 
  -2  13   8       12.60        9.66      2.30 o 
  -1  13   8       43.06       58.27      2.65 o 
   0  13   8        2.37        8.24      2.26 o 
   1  13   8      120.85      115.87      3.60 o 
   2  13   8        0.85        0.40      2.31 o 
   3  13   8       93.75       90.32      4.92 o 
   4  13   8        8.95       10.57      4.59 o 
  -5  14   8        0.19       -3.00      3.09 o 
  -4  14   8        0.34       -0.73      2.76 o 
  -3  14   8      194.32      188.21      5.34 o 
  -2  14   8       80.71       72.67      3.71 o 
  -1  14   8       73.82       80.20      2.75 o 
   0  14   8      110.12      104.94      3.97 o 
   1  14   8      145.02      152.37      5.93 o 
   2  14   8      176.97      169.10      4.72 o 
   3  14   8      112.40      121.22      5.48 o 
   4  14   8        8.57       21.16      5.53 o 
  -5  15   8       17.27       15.68      4.53 o 
  -4  15   8       12.91       11.34      3.21 o 
  -3  15   8       97.25       98.05      4.15 o 
  -2  15   8       48.14       44.12      3.42 o 
  -1  15   8        0.52        2.32      2.10 o 
   0  15   8      202.19      178.16      5.69 o 
   1  15   8      151.28      132.77      4.07 o 
   2  15   8       66.68       62.62      3.72 o 
   3  15   8        1.28        1.62      3.31 o 
   4  15   8        7.81       19.93      5.31 o 
  -5  16   8       36.89       36.59      5.74 o 
  -4  16   8       41.51       40.61      3.73 o 
  -3  16   8      235.37      226.72      5.80 o 
  -2  16   8      177.49      162.71      4.74 o 
  -1  16   8      533.24      484.65      8.74 o 
   0  16   8       23.91       32.36      2.65 o 
   1  16   8        4.36        5.72      2.75 o 
   2  16   8       16.19       15.86      2.38 o 
   3  16   8       91.26       88.02      5.63 o 
   4  16   8       48.75       56.14      5.79 o 
  -5  17   8        2.93       -4.18      5.08 o 
  -4  17   8        0.99       -1.13      2.95 o 
  -3  17   8       49.48       39.91      3.27 o 
  -2  17   8      259.64      253.97      7.10 o 
  -1  17   8        1.05        0.84      2.61 o 
   0  17   8       19.31       22.57      2.65 o 
   1  17   8       75.00       70.70      3.61 o 
   2  17   8        0.42        2.47      2.67 o 
   3  17   8       26.01       30.46      4.25 o 
   4  17   8      112.34      109.23      7.05 o 
  -5  18   8        0.11       -4.38      4.50 o 
  -4  18   8        7.06        3.17      3.01 o 
  -3  18   8       25.94       39.07      5.01 o 
  -2  18   8      350.02      360.76      8.07 o 
  -1  18   8      130.91      130.04      4.86 o 
   0  18   8      548.08      545.38      9.56 o 
   1  18   8        5.30        7.66      2.57 o 
   2  18   8      299.18      334.04     11.28 o 
   3  18   8        2.92       -2.15      3.29 o 
   4  18   8      108.65      135.44      7.64 o 
  -4  19   8        5.18        0.58      3.91 o 
  -3  19   8       73.19       66.33      4.76 o 
  -2  19   8      152.92      147.56      5.50 o 
  -1  19   8      107.69      100.92      4.94 o 
   0  19   8       23.98       19.45      2.81 o 
   1  19   8       15.16       13.11      2.75 o 
   2  19   8       52.55       49.38      5.06 o 
   3  19   8      209.65      202.04      8.34 o 
  -4  20   8       21.84       24.44      5.67 o 
  -3  20   8        0.76       -3.27      3.27 o 
  -2  20   8        7.12       10.74      3.15 o 
  -1  20   8      190.36      199.02      8.04 o 
   0  20   8      290.92      301.07      7.94 o 
   1  20   8       21.20       32.58      4.60 o 
   2  20   8       21.62       16.11      5.12 o 
   3  20   8      138.19      152.83      9.31 o 
  -4  21   8       50.69       54.37      4.70 o 
  -3  21   8       20.18       11.04      4.13 o 
  -2  21   8       63.28       72.78      4.67 o 
  -1  21   8      523.97      509.80     10.93 o 
   0  21   8        1.34       -2.92      2.92 o 
   1  21   8      104.93      115.41      6.84 o 
   2  21   8      145.24      143.76      7.64 o 
   3  21   8       41.11       59.11      8.46 o 
  -4  22   8       12.99        1.41      3.85 o 
  -3  22   8        9.61       10.90      3.51 o 
  -2  22   8       17.48       11.48      3.56 o 
  -1  22   8       59.11       62.81      4.19 o 
   0  22   8       10.27        9.57      3.30 o 
   1  22   8        1.05       -2.41      2.41 o 
   2  22   8       96.61      113.48     10.68 o 
  -3  23   8       11.85        9.29      3.65 o 
  -2  23   8        0.30        4.52      3.46 o 
  -1  23   8      277.81      282.37      7.39 o 
   0  23   8       55.25       58.41      4.24 o 
   1  23   8      147.69      163.12      4.93 o 
   2  23   8       13.91       14.14      5.76 o 
  -3  24   8       47.33       60.35      5.20 o 
  -2  24   8        2.39        2.73      3.50 o 
  -1  24   8        0.05       -1.60      3.11 o 
   0  24   8      135.26      149.50      5.83 o 
   1  24   8       42.35       46.01      5.56 o 
   2  24   8        9.98        6.49      6.76 o 
  -2  25   8       19.82       18.40      4.15 o 
  -1  25   8        5.38        7.47      3.34 o 
   0  25   8       18.39       25.83      3.72 o 
   1  25   8      109.56      119.63      7.30 o 
  -1  26   8        3.45       -1.85      3.33 o 
   0  26   8      117.80      117.01      5.63 o 
  -5   0   9      291.90      257.96     13.03 o 
  -3   0   9     2164.02     2214.75     29.57 o 
  -1   0   9     1448.40     1486.95     17.15 o 
   1   0   9      213.48      213.01      5.42 o 
   3   0   9      177.48      167.08      8.69 o 
   5   0   9       42.89       68.11     18.41 o 
  -6   1   9       29.02       17.16      8.93 o 
  -5   1   9       27.08       23.19      4.53 o 
  -4   1   9       24.41       30.74      2.81 o 
  -3   1   9       34.04       35.82      2.29 o 
  -2   1   9      192.85      186.34      3.14 o 
  -1   1   9       70.72       82.21      2.15 o 
   0   1   9       62.78       72.68      2.21 o 
   1   1   9        0.01        0.41      1.56 o 
   2   1   9        0.00        2.94      1.82 o 
   3   1   9      191.11      178.80      8.06 o 
   4   1   9        1.83        1.16      6.11 o 
   5   1   9       56.96       84.11     10.26 o 
  -6   2   9        0.21       -1.51      8.28 o 
  -5   2   9       27.77       22.92      5.76 o 
  -4   2   9       43.30       47.15      3.01 o 
  -3   2   9      256.02      256.18      4.48 o 
  -2   2   9      160.83      160.40      3.10 o 
  -1   2   9        3.01        2.71      1.29 o 
   0   2   9      397.70      403.73      4.91 o 
   1   2   9       49.74       48.12      2.18 o 
   2   2   9     1354.97     1256.77     14.39 o 
   3   2   9       99.35      107.29      5.34 o 
   4   2   9        3.93        5.19      5.20 o 
   5   2   9       40.64       38.39      8.42 o 
  -6   3   9        0.31       -8.23      8.23 o 
  -5   3   9        0.69       -2.32      4.96 o 
  -4   3   9        9.51        2.31      2.58 o 
  -3   3   9      820.24      788.48      8.59 o 
  -2   3   9      691.25      704.21      8.04 o 
  -1   3   9        0.00       -0.70      1.35 o 
   0   3   9       20.33       22.59      1.71 o 
   1   3   9      388.38      392.30      5.51 o 
   2   3   9        0.25        1.48      2.17 o 
   3   3   9      232.45      218.91      7.99 o 
   4   3   9       61.55       58.70      6.99 o 
   5   3   9       68.69       80.50     12.13 o 
  -6   4   9       53.52       43.86      8.45 o 
  -5   4   9        4.05       -0.52      3.97 o 
  -4   4   9      798.85      809.40     12.15 o 
  -3   4   9       83.01       80.12      2.88 o 
  -2   4   9      493.40      495.91      5.55 o 
  -1   4   9       14.57       17.05      1.63 o 
   0   4   9      143.76      160.75      3.25 o 
   1   4   9      248.90      239.94      4.29 o 
   2   4   9      177.32      181.19      4.71 o 
   3   4   9        7.93        9.53      3.35 o 
   4   4   9       21.58       35.69      6.92 o 
   5   4   9        2.48        0.20     12.30 o 
  -6   5   9        9.55        7.27      5.76 o 
  -5   5   9       22.62       18.28      3.58 o 
  -4   5   9        4.97        7.17      2.80 o 
  -3   5   9       28.68       26.40      2.14 o 
  -2   5   9       65.54       57.34      2.26 o 
  -1   5   9        4.22        3.25      1.47 o 
   0   5   9      422.69      424.26      6.38 o 
   1   5   9      434.62      427.23      6.26 o 
   2   5   9      430.13      420.89      7.49 o 
   3   5   9        3.98        5.14      3.45 o 
   4   5   9      219.86      203.93     11.70 o 
   5   5   9       25.40       14.21      9.15 o 
  -6   6   9        6.57       -4.18      4.18 o 
  -5   6   9        0.14       -3.04      3.08 o 
  -4   6   9        3.51        9.10      2.81 o 
  -3   6   9      652.30      623.08      7.60 o 
  -2   6   9       19.94       18.62      1.96 o 
  -1   6   9      345.14      333.78      4.51 o 
   0   6   9      200.26      190.09      3.55 o 
   1   6   9        0.33       -1.80      1.80 o 
   2   6   9      271.63      270.42      7.70 o 
   3   6   9       86.79       81.88      5.21 o 
   4   6   9      101.31      123.03     10.14 o 
   5   6   9       32.26       32.62     10.53 o 
  -6   7   9       39.27       46.58      5.37 o 
  -5   7   9       29.60       41.92      3.92 o 
  -4   7   9      193.75      175.20      5.82 o 
  -3   7   9       34.56       29.52      2.26 o 
  -2   7   9      236.90      226.53      5.06 o 
  -1   7   9       19.27       13.56      1.76 o 
   0   7   9       84.58       76.69      3.12 o 
   1   7   9      163.10      147.42      5.02 o 
   2   7   9      208.18      207.31      7.32 o 
   3   7   9       61.55       76.78      4.54 o 
   4   7   9        2.06        0.00      5.81 o 
   5   7   9      163.44      171.04     24.94 o 
  -6   8   9       21.42       21.41      4.90 o 
  -5   8   9       30.68       25.54      3.69 o 
  -4   8   9      327.77      285.92      6.73 o 
  -3   8   9       31.67       33.51      2.38 o 
  -2   8   9      104.44      109.85      3.17 o 
  -1   8   9        0.18       -1.31      1.57 o 
   0   8   9      282.21      266.05      4.68 o 
   1   8   9       46.37       50.09      3.10 o 
   2   8   9      445.31      435.75      8.62 o 
   3   8   9        0.92        1.44      4.29 o 
   4   8   9       67.15       60.93      9.27 o 
   5   8   9        1.95       22.76      7.26 o 
  -6   9   9       12.14        5.62      4.72 o 
  -5   9   9        0.37        2.35      3.28 o 
  -4   9   9       76.43       70.07      3.98 o 
  -3   9   9      260.86      251.41      5.87 o 
  -2   9   9       16.38       14.73      1.90 o 
  -1   9   9      165.91      164.70      3.73 o 
   0   9   9      170.78      176.41      3.82 o 
   1   9   9      488.18      461.04      7.79 o 
   2   9   9        7.59        5.59      2.83 o 
   3   9   9        3.72        7.25      2.93 o 
   4   9   9       31.68       27.75      6.08 o 
   5   9   9      152.88      173.98     12.60 o 
  -6  10   9        1.31       -4.14      4.14 o 
  -5  10   9      249.37      279.02     11.68 o 
  -4  10   9       21.88       22.06      3.22 o 
  -3  10   9     1093.25     1036.04     14.48 o 
  -2  10   9        2.67        3.00      1.79 o 
  -1  10   9       41.02       41.30      2.60 o 
   0  10   9      330.07      304.41      5.29 o 
   1  10   9      238.15      222.79      5.54 o 
   2  10   9       60.25       67.19      4.54 o 
   3  10   9      252.76      241.95     11.22 o 
   4  10   9       77.42       75.91      8.07 o 
  -6  11   9       33.76       33.55      4.96 o 
  -5  11   9        1.35        2.00      3.88 o 
  -4  11   9      203.39      188.12      6.00 o 
  -3  11   9       22.93       14.53      2.97 o 
  -2  11   9       86.80       84.85      3.52 o 
  -1  11   9      132.84      130.17      3.69 o 
   0  11   9        9.55        7.09      2.18 o 
   1  11   9       13.95        9.17      2.63 o 
   2  11   9       15.20       14.93      3.06 o 
   3  11   9        5.98        6.74      2.93 o 
   4  11   9       10.71       17.51      5.85 o 
  -5  12   9       97.68      109.32      5.36 o 
  -4  12   9       64.45       63.94      4.44 o 
  -3  12   9       27.71       21.34      3.02 o 
  -2  12   9       63.99       57.29      2.59 o 
  -1  12   9        0.05        0.59      1.98 o 
   0  12   9      322.28      277.46      5.42 o 
   1  12   9        0.49        3.17      2.86 o 
   2  12   9        0.80        1.16      2.48 o 
   3  12   9       37.31       41.17      3.54 o 
   4  12   9       71.47       69.08      6.53 o 
  -5  13   9       17.10       15.27      4.37 o 
  -4  13   9        7.95        3.74      3.27 o 
  -3  13   9        3.28        2.90      2.74 o 
  -2  13   9        0.79       -2.39      2.39 o 
  -1  13   9       68.74       47.98      2.67 o 
   0  13   9        9.90        1.43      2.46 o 
   1  13   9        0.06        0.43      2.26 o 
   2  13   9       26.97       26.43      2.87 o 
   3  13   9      154.80      153.15      6.24 o 
   4  13   9       31.12       33.58      5.52 o 
  -5  14   9       13.85       15.98      3.74 o 
  -4  14   9      160.22      158.39      5.88 o 
  -3  14   9        0.93        2.34      2.83 o 
  -2  14   9      116.19      106.75      4.35 o 
  -1  14   9       34.39       24.91      2.37 o 
   0  14   9      146.31      110.30      5.38 o 
   1  14   9      148.65      139.65      4.39 o 
   2  14   9       35.20       39.31      3.28 o 
   3  14   9      145.89      129.00      5.94 o 
   4  14   9      156.86      164.95     12.20 o 
  -5  15   9       19.60       20.29      3.73 o 
  -4  15   9       11.44       14.13      7.39 o 
  -3  15   9      190.78      187.00      8.47 o 
  -2  15   9        3.31        0.44      2.65 o 
  -1  15   9      258.62      269.59      5.33 o 
   0  15   9      137.32      119.23      4.80 o 
   1  15   9       11.36       15.70      2.44 o 
   2  15   9       42.62       42.76      3.57 o 
   3  15   9      100.32      101.92      5.75 o 
   4  15   9      214.99      206.83     20.42 o 
  -5  16   9        1.30       -1.21      3.74 o 
  -4  16   9       35.20       45.53      4.27 o 
  -3  16   9      113.74      112.25      4.73 o 
  -2  16   9      288.60      281.72     10.93 o 
  -1  16   9       16.16       21.09      2.26 o 
   0  16   9        0.41        1.02      2.72 o 
   1  16   9        4.13        2.81      2.68 o 
   2  16   9        0.52       -0.22      2.53 o 
   3  16   9        0.00       -4.27      4.27 o 
   4  16   9       74.99       69.74      7.75 o 
  -5  17   9        2.38       -3.81      3.81 o 
  -4  17   9        5.41        4.00      3.20 o 
  -3  17   9        8.61        5.29      2.91 o 
  -2  17   9      288.97      283.03      8.14 o 
  -1  17   9      173.19      175.66      6.81 o 
   0  17   9        2.89       -3.19      3.19 o 
   1  17   9       10.24        9.81      2.76 o 
   2  17   9       17.40       14.72      2.98 o 
   3  17   9       56.51       64.01      5.50 o 
  -4  18   9       81.11       82.51     10.36 o 
  -3  18   9        0.31       -2.70      2.88 o 
  -2  18   9       13.64       12.27      4.57 o 
  -1  18   9      110.83      107.77      5.20 o 
   0  18   9       39.18       42.87      3.66 o 
   1  18   9        0.02       -0.08      2.55 o 
   2  18   9        2.81        8.77      3.57 o 
   3  18   9       54.21       57.52      4.77 o 
  -4  19   9       30.91       29.97      3.77 o 
  -3  19   9       42.88       42.86      3.64 o 
  -2  19   9      508.70      554.76     14.01 o 
  -1  19   9       60.80       70.94      4.64 o 
   0  19   9       50.63       45.99      4.57 o 
   1  19   9        3.35        5.88      2.92 o 
   2  19   9       16.17       26.40      4.13 o 
   3  19   9       55.76       60.41      7.07 o 
  -4  20   9        0.55        2.50      3.95 o 
  -3  20   9       56.54       53.76      4.52 o 
  -2  20   9        0.06       -2.84      3.24 o 
  -1  20   9       64.06       61.99      4.85 o 
   0  20   9        4.80        3.40      2.64 o 
   1  20   9       41.12       43.03      3.61 o 
   2  20   9       71.54       67.64      5.29 o 
   3  20   9        0.96       -5.30      5.85 o 
  -4  21   9       13.62        6.78      4.21 o 
  -3  21   9       14.26       17.17      3.79 o 
  -2  21   9        5.00        6.28      3.51 o 
  -1  21   9        0.74       -3.38      3.38 o 
   0  21   9        3.26        3.31      3.97 o 
   1  21   9        1.31        3.57      2.98 o 
   2  21   9       19.37        2.45      6.67 o 
  -3  22   9       14.47        7.51      5.53 o 
  -2  22   9      118.84      117.12      5.66 o 
  -1  22   9       32.98       28.70      4.25 o 
   0  22   9      125.23      144.30     10.23 o 
   1  22   9        9.51        5.41      2.74 o 
   2  22   9      162.98      152.27      9.77 o 
  -3  23   9       12.32       11.90      3.88 o 
  -2  23   9        2.75        3.73      3.49 o 
  -1  23   9       13.85        6.15      3.62 o 
   0  23   9        3.54       -1.18      3.60 o 
   1  23   9       30.64       33.25      3.57 o 
   2  23   9       10.38        6.34      8.04 o 
  -2  24   9      159.24      159.11      6.57 o 
  -1  24   9      104.64      111.90      6.34 o 
   0  24   9      265.05      309.82     12.95 o 
   1  24   9      137.65      165.66      6.72 o 
  -2  25   9      112.19      104.52      9.10 o 
  -1  25   9       47.40       48.96      4.66 o 
   0  25   9       38.68       25.60      4.32 o 
  -6   0  10      222.25      170.37     21.25 o 
  -4   0  10       89.69       88.02      5.70 o 
  -2   0  10     1485.76     1475.09     17.61 o 
   0   0  10       24.24       28.30      3.91 o 
   2   0  10       44.87       31.99      4.43 o 
   4   0  10       82.74       89.97     10.84 o 
  -6   1  10        4.12        9.69      9.05 o 
  -5   1  10       10.75        6.15      4.47 o 
  -4   1  10       15.93       11.28      2.77 o 
  -3   1  10     1161.98     1130.39     15.53 o 
  -2   1  10        0.14        3.08      1.61 o 
  -1   1  10      596.24      585.13      6.09 o 
   0   1  10       45.36       38.01      2.00 o 
   1   1  10      256.41      276.95      4.95 o 
   2   1  10       34.50       31.56      2.66 o 
   3   1  10       58.41       45.96      5.32 o 
   4   1  10       85.30       75.99      7.11 o 
   5   1  10       24.80       47.13     12.42 o 
  -6   2  10      198.07      210.75     26.78 o 
  -5   2  10       34.98       25.27      6.08 o 
  -4   2  10      455.48      450.63      7.10 o 
  -3   2  10      182.12      184.83      4.62 o 
  -2   2  10        6.21        5.28      1.65 o 
  -1   2  10      225.83      240.78      3.75 o 
   0   2  10      161.31      161.05      3.41 o 
   1   2  10       25.07       25.52      2.14 o 
   2   2  10       40.77       43.02      3.08 o 
   3   2  10        5.31       12.74      4.54 o 
   4   2  10        6.29       16.04      5.54 o 
   5   2  10        2.39        5.99     12.72 o 
  -6   3  10       13.10       -3.77      7.25 o 
  -5   3  10        7.46       -2.61      4.14 o 
  -4   3  10        0.14       -0.78      2.38 o 
  -3   3  10      142.65      113.75      3.71 o 
  -2   3  10      174.14      163.08      3.75 o 
  -1   3  10      113.76      118.46      2.81 o 
   0   3  10       83.86       93.93      2.68 o 
   1   3  10      376.68      340.14      5.31 o 
   2   3  10        4.89        6.71      2.70 o 
   3   3  10        7.71        2.81      4.27 o 
   4   3  10       91.86       84.05      7.83 o 
   5   3  10       11.39       12.47      9.25 o 
  -6   4  10       28.08       13.48      5.41 o 
  -5   4  10       40.38       40.87      4.26 o 
  -4   4  10       54.97       67.48      3.72 o 
  -3   4  10      474.20      423.24      6.83 o 
  -2   4  10       41.44       48.53      2.38 o 
  -1   4  10      128.80      136.91      3.54 o 
   0   4  10      259.47      241.30      4.17 o 
   1   4  10      159.98      159.12      5.40 o 
   2   4  10      234.65      226.78      5.79 o 
   3   4  10        0.59       -0.77      4.20 o 
   4   4  10        3.17        8.89      8.07 o 
   5   4  10      133.11      104.27     16.15 o 
  -6   5  10        0.81       -2.37      4.76 o 
  -5   5  10       50.94       61.17      5.59 o 
  -4   5  10       76.25       70.06      4.35 o 
  -3   5  10       48.34       50.98      3.01 o 
  -2   5  10        9.67        9.40      1.95 o 
  -1   5  10      120.41      131.49      3.14 o 
   0   5  10       31.84       34.51      2.25 o 
   1   5  10       94.44       93.29      4.17 o 
   2   5  10       65.07       64.16      3.84 o 
   3   5  10        2.36        6.87      3.92 o 
   4   5  10       48.31       44.26      7.80 o 
  -6   6  10      115.00      128.59     11.46 o 
  -5   6  10      120.20      130.32      5.55 o 
  -4   6  10       82.75       69.49      4.03 o 
  -3   6  10       31.26       33.00      2.89 o 
  -2   6  10      184.74      172.63      3.97 o 
  -1   6  10       62.72       54.73      2.23 o 
   0   6  10        0.64        0.35      1.80 o 
   1   6  10       12.78       14.30      2.79 o 
   2   6  10       46.34       53.84      4.08 o 
   3   6  10       10.98       14.84      4.30 o 
   4   6  10       63.29       70.96      9.15 o 
  -6   7  10        0.40       -2.67      4.35 o 
  -5   7  10        0.58       -3.27      3.27 o 
  -4   7  10       10.04        9.96      3.23 o 
  -3   7  10      106.25      118.26      5.15 o 
  -2   7  10        7.12        2.41      2.09 o 
  -1   7  10       41.82       49.58      2.48 o 
   0   7  10      146.82      151.16      4.64 o 
   1   7  10     1302.18     1239.85     18.28 o 
   2   7  10       80.14       76.91      4.50 o 
   3   7  10       89.35       92.56      6.60 o 
   4   7  10       32.44       28.94      6.21 o 
  -6   8  10        0.15       -3.40      4.65 o 
  -5   8  10        2.23       -0.84      4.40 o 
  -4   8  10       87.27       92.37      4.95 o 
  -3   8  10      744.99      711.83      9.62 o 
  -2   8  10       19.74       17.20      2.42 o 
  -1   8  10       97.00      100.84      3.29 o 
   0   8  10     1370.12     1269.94     14.42 o 
   1   8  10        0.02        4.27      2.86 o 
   2   8  10       58.41       54.68      4.07 o 
   3   8  10       18.73       15.79      4.56 o 
   4   8  10      152.05      172.31     11.75 o 
  -6   9  10       23.63       20.64      5.36 o 
  -5   9  10        0.11       -0.02      3.40 o 
  -4   9  10       20.77       25.07      3.51 o 
  -3   9  10        9.67        7.56      2.70 o 
  -2   9  10       26.05       34.40      2.79 o 
  -1   9  10      432.85      458.47      7.95 o 
   0   9  10        2.97        1.30      2.45 o 
   1   9  10       44.95       41.12      4.64 o 
   2   9  10        7.09       12.99      3.28 o 
   3   9  10       51.73       53.12      5.41 o 
   4   9  10        4.44        1.28      8.77 o 
  -6  10  10       15.65       11.64      5.93 o 
  -5  10  10        9.32       18.09      5.78 o 
  -4  10  10        5.70        2.14      3.19 o 
  -3  10  10      127.20      116.94      5.11 o 
  -2  10  10        6.88        9.37      2.29 o 
  -1  10  10       74.04       52.96      3.75 o 
   0  10  10      550.79      491.03      8.45 o 
   1  10  10       47.81       46.05      3.54 o 
   2  10  10       19.37       27.27      3.57 o 
   3  10  10       13.14       14.72      3.53 o 
   4  10  10       13.40       17.48      6.95 o 
  -5  11  10       43.40       35.95      4.22 o 
  -4  11  10        0.17       -2.96      2.96 o 
  -3  11  10      158.75      156.51      5.74 o 
  -2  11  10      164.09      171.13      5.37 o 
  -1  11  10      929.65      827.45     11.71 o 
   0  11  10        0.10        4.74      2.37 o 
   1  11  10        2.33        0.13      2.70 o 
   2  11  10        1.45       -0.18      4.30 o 
   3  11  10       67.48       67.65      4.51 o 
   4  11  10       17.27       17.01     10.29 o 
  -5  12  10       14.16       10.09      3.64 o 
  -4  12  10       13.89        7.14      3.31 o 
  -3  12  10      180.01      194.02      6.30 o 
  -2  12  10        1.93       -1.29      2.29 o 
  -1  12  10       71.86       66.02      3.62 o 
   0  12  10      117.64      133.40      4.42 o 
   1  12  10      165.03      165.04      4.85 o 
   2  12  10       88.86       81.52      4.43 o 
   3  12  10       50.40       46.87      4.10 o 
   4  12  10       12.13       12.47      6.53 o 
  -5  13  10        2.72        3.58      3.59 o 
  -4  13  10        9.11       20.20      4.50 o 
  -3  13  10        4.15        2.30      3.06 o 
  -2  13  10       27.26       24.03      3.20 o 
  -1  13  10        0.09        2.44      2.78 o 
   0  13  10       29.11       19.36      3.18 o 
   1  13  10       71.58       65.07      3.48 o 
   2  13  10        4.89        4.12      2.75 o 
   3  13  10        5.04        3.53      2.99 o 
   4  13  10       23.46       29.47      5.57 o 
  -5  14  10        3.15        5.37      3.54 o 
  -4  14  10        0.48        3.13      3.30 o 
  -3  14  10      153.01      148.64      5.94 o 
  -2  14  10       45.68       55.00      3.92 o 
  -1  14  10       19.84       22.02      3.09 o 
   0  14  10      153.81      179.77      8.39 o 
   1  14  10       17.80       17.44      2.68 o 
   2  14  10       75.91       85.52      4.56 o 
   3  14  10       53.93       59.67      5.13 o 
   4  14  10       19.18       26.08      7.58 o 
  -5  15  10        2.68        0.20      3.53 o 
  -4  15  10       25.52       23.87      3.66 o 
  -3  15  10       65.92       74.59      4.47 o 
  -2  15  10      222.20      216.12      7.44 o 
  -1  15  10       73.44       72.10      4.27 o 
   0  15  10       21.46       18.38      3.31 o 
   1  15  10       22.78       22.82      2.70 o 
   2  15  10        8.57       12.61      3.17 o 
   3  15  10        7.18        2.55      3.85 o 
  -5  16  10       55.96       56.30      5.65 o 
  -4  16  10       24.36       36.23      4.01 o 
  -3  16  10      378.84      379.84      8.61 o 
  -2  16  10       31.21       40.32      4.40 o 
  -1  16  10       69.61       74.12      3.88 o 
   0  16  10       13.16       13.71      3.06 o 
   1  16  10      130.43      131.43      5.13 o 
   2  16  10      137.08      158.50      6.82 o 
   3  16  10       45.34       39.62      6.88 o 
  -4  17  10        6.17        9.74      3.45 o 
  -3  17  10       12.13        8.93      3.17 o 
  -2  17  10        0.29       -4.32      4.32 o 
  -1  17  10       26.28       16.44      3.77 o 
   0  17  10       31.96       43.50      5.92 o 
   1  17  10       29.49       34.37      3.54 o 
   2  17  10       50.19       56.45      4.33 o 
   3  17  10        0.15        2.57      4.91 o 
  -4  18  10      129.35      149.21      5.89 o 
  -3  18  10       28.82       28.24      3.53 o 
  -2  18  10       31.47       18.75      6.32 o 
  -1  18  10        1.53       -1.24      3.20 o 
   0  18  10       15.86       13.84      3.16 o 
   1  18  10      100.46      106.51      6.97 o 
   2  18  10       33.16       35.72      3.72 o 
   3  18  10       41.48       46.51      5.84 o 
  -4  19  10       51.45       56.14      5.42 o 
  -3  19  10       15.90       13.99      3.40 o 
  -2  19  10       74.80       68.99      5.11 o 
  -1  19  10        3.63        2.84      3.72 o 
   0  19  10        4.80        1.75      2.98 o 
   1  19  10       96.87      120.47      6.28 o 
   2  19  10       30.01       32.61      4.60 o 
  -4  20  10       15.50       13.00      4.87 o 
  -3  20  10       12.42       10.92      5.09 o 
  -2  20  10      253.80      247.22      7.80 o 
  -1  20  10       48.63       56.38      5.35 o 
   0  20  10        7.42       12.54      3.21 o 
   1  20  10        3.08        4.53      3.02 o 
   2  20  10       22.43       28.54      5.84 o 
  -3  21  10      171.86      180.50      7.09 o 
  -2  21  10       12.74       12.16      7.25 o 
  -1  21  10        0.32        1.03      3.77 o 
   0  21  10        4.74        4.17      2.69 o 
   1  21  10      298.27      320.51      8.37 o 
   2  21  10       64.52       79.54      8.93 o 
  -3  22  10        4.71        8.17      3.94 o 
  -2  22  10       42.09       55.96      4.77 o 
  -1  22  10      151.88      151.96      6.83 o 
   0  22  10        0.11        2.54      6.79 o 
   1  22  10       12.28       18.35      4.01 o 
  -2  23  10       68.15       84.44      5.41 o 
  -1  23  10       94.38      104.09      5.96 o 
   0  23  10       78.35       87.47      5.45 o 
   1  23  10      175.69      178.92     13.04 o 
  -2  24  10        0.58       -0.17     11.71 o 
  -1  24  10       51.55       55.41      5.01 o 
   0  24  10        0.01        2.45      3.96 o 
  -5   0  11       89.40       99.61     18.66 o 
  -3   0  11     2013.03     1962.58     30.26 o 
  -1   0  11      279.08      266.58      5.65 o 
   1   0  11       78.58       63.95      6.05 o 
   3   0  11       53.31       41.77     10.29 o 
  -6   1  11        7.32      -10.79     10.79 o 
  -5   1  11        8.12        0.38      4.44 o 
  -4   1  11       53.71       60.97      3.41 o 
  -3   1  11      477.61      448.34      6.99 o 
  -2   1  11      452.12      448.90      7.32 o 
  -1   1  11        6.82        6.01      1.75 o 
   0   1  11        1.88        2.32      1.85 o 
   1   1  11       10.41        7.12      2.27 o 
   2   1  11      269.29      241.61     10.75 o 
   3   1  11        9.75        9.65      7.74 o 
   4   1  11      148.57      147.25      9.28 o 
  -6   2  11        4.32       -5.14      5.14 o 
  -5   2  11       10.84        0.98      4.15 o 
  -4   2  11       16.24       14.56      2.85 o 
  -3   2  11      215.69      210.31      4.95 o 
  -2   2  11      713.35      675.87      8.14 o 
  -1   2  11       63.00       64.80      2.55 o 
   0   2  11      147.16      140.19      3.57 o 
   1   2  11      214.31      180.88      4.51 o 
   2   2  11       34.57       35.01      4.04 o 
   3   2  11       67.40       67.66      7.54 o 
   4   2  11        2.79       -1.28      5.53 o 
  -6   3  11       41.96       41.42      7.61 o 
  -5   3  11        1.33        5.35      4.34 o 
  -4   3  11      201.89      190.13      5.98 o 
  -3   3  11      481.04      473.32      7.72 o 
  -2   3  11        0.75        3.64      2.18 o 
  -1   3  11       12.13        7.52      1.95 o 
   0   3  11      306.62      310.10      5.76 o 
   1   3  11      139.67      127.45      4.39 o 
   2   3  11       13.27        5.54      3.45 o 
   3   3  11        2.56       -4.50      5.12 o 
   4   3  11       67.92       74.90      7.40 o 
  -6   4  11       86.48      101.11      7.85 o 
  -5   4  11       18.14       32.50      5.78 o 
  -4   4  11       30.06       34.45      3.59 o 
  -3   4  11       17.60       19.48      2.75 o 
  -2   4  11      101.12      109.76      3.52 o 
  -1   4  11        0.99        5.59      1.98 o 
   0   4  11      367.16      364.13      5.93 o 
   1   4  11        8.18       12.43      2.70 o 
   2   4  11      422.69      389.97      8.81 o 
   3   4  11        6.83        5.83      4.61 o 
   4   4  11       31.12       26.40      7.27 o 
  -6   5  11        0.03       -1.92      5.00 o 
  -5   5  11        0.28       -1.37      3.32 o 
  -4   5  11        0.25       -2.86      2.94 o 
  -3   5  11       17.22       15.38      2.77 o 
  -2   5  11      314.12      313.87      7.42 o 
  -1   5  11     1012.41      979.35     10.45 o 
   0   5  11      644.39      642.39      9.00 o 
   1   5  11       30.35       21.19      2.94 o 
   2   5  11       23.03       17.33      3.66 o 
   3   5  11      197.26      196.60      8.50 o 
   4   5  11       14.08       19.42      8.52 o 
  -6   6  11        8.46        3.30      4.76 o 
  -5   6  11       19.00       17.12      3.68 o 
  -4   6  11       31.26       33.19      3.54 o 
  -3   6  11      246.15      238.83      9.62 o 
  -2   6  11        1.11       -1.57      2.14 o 
  -1   6  11        0.02       -2.04      2.04 o 
   0   6  11       23.23       21.94      2.60 o 
   1   6  11       49.80       43.54      3.79 o 
   2   6  11       16.93       17.96      3.87 o 
   3   6  11      190.05      202.58     11.46 o 
   4   6  11      205.21      213.09     16.27 o 
  -6   7  11       98.46      107.37      7.70 o 
  -5   7  11      132.38      123.18      6.62 o 
  -4   7  11       56.81       68.77      4.37 o 
  -3   7  11      159.03      147.71      4.96 o 
  -2   7  11       45.66       48.63      3.28 o 
  -1   7  11       16.06       12.74      2.47 o 
   0   7  11       70.17       69.63      3.97 o 
   1   7  11       85.62       79.32      5.88 o 
   2   7  11       20.37       16.45      3.76 o 
   3   7  11      100.38      101.24      7.68 o 
   4   7  11        0.31       15.76      7.17 o 
  -5   8  11       24.69       23.84      4.02 o 
  -4   8  11       40.48       41.15      4.12 o 
  -3   8  11      146.98      139.16      6.95 o 
  -2   8  11      766.47      740.01     12.40 o 
  -1   8  11       84.69       82.43      3.66 o 
   0   8  11      280.56      274.11      6.65 o 
   1   8  11        4.70        7.31      3.09 o 
   2   8  11        3.76        8.30      3.69 o 
   3   8  11       13.90       20.56      4.77 o 
   4   8  11       25.83       28.89      9.21 o 
  -5   9  11       17.01       15.84      3.89 o 
  -4   9  11       43.35       48.33      4.18 o 
  -3   9  11       14.80       14.90      3.62 o 
  -2   9  11       59.68       64.49      3.56 o 
  -1   9  11       11.42       12.13      2.67 o 
   0   9  11        5.38        9.95      3.12 o 
   1   9  11      142.47      142.77      5.88 o 
   2   9  11       48.14       52.88      4.65 o 
   3   9  11        5.38        4.40      4.36 o 
   4   9  11        0.67        5.23      5.74 o 
  -5  10  11      246.39      267.58      8.56 o 
  -4  10  11        0.01       -0.80      3.23 o 
  -3  10  11      359.43      346.09      8.92 o 
  -2  10  11       35.66       45.61      3.51 o 
  -1  10  11        0.01       -1.03      2.89 o 
   0  10  11        4.54        2.62      3.06 o 
   1  10  11        0.96        4.12      3.33 o 
   2  10  11        2.01        8.94      3.63 o 
   3  10  11       81.23       89.69      6.20 o 
   4  10  11        0.08        0.66      5.53 o 
  -5  11  11       47.29       64.44      4.93 o 
  -4  11  11        1.81        4.23      3.39 o 
  -3  11  11        1.32       -3.14      3.14 o 
  -2  11  11        7.56        5.53      2.92 o 
  -1  11  11        1.34       12.46      3.08 o 
   0  11  11        4.23        5.23      2.67 o 
   1  11  11       70.43       63.25      4.50 o 
   2  11  11        0.56       -1.58      5.09 o 
   3  11  11        1.56        2.34      5.86 o 
   4  11  11        0.10        0.82      8.00 o 
  -5  12  11       20.34       15.15      3.88 o 
  -4  12  11        0.64        4.80      3.40 o 
  -3  12  11       52.82       53.09      4.27 o 
  -2  12  11       16.42       30.43      3.79 o 
  -1  12  11        0.02       -0.56      3.13 o 
   0  12  11       20.46       17.02      2.87 o 
   1  12  11       77.80       77.39      4.42 o 
   2  12  11       16.00        9.10      4.84 o 
   3  12  11       26.09       32.26      5.22 o 
  -5  13  11       74.25       82.40      5.23 o 
  -4  13  11        4.78       -3.42      3.42 o 
  -3  13  11        1.13        0.59      3.26 o 
  -2  13  11      319.39      314.87      8.33 o 
  -1  13  11       60.73       65.22      4.08 o 
   0  13  11        1.26       -3.06      3.06 o 
   1  13  11        0.01        2.01      2.68 o 
   2  13  11        0.03        0.42      3.16 o 
   3  13  11       26.14       22.27      4.15 o 
  -5  14  11        5.12        4.13      4.81 o 
  -4  14  11       28.92       17.16      3.80 o 
  -3  14  11        7.60       11.03      3.52 o 
  -2  14  11        0.19       -0.46      3.94 o 
  -1  14  11        0.64        6.48      3.44 o 
   0  14  11       58.13       67.94      4.39 o 
   1  14  11       69.83       72.95      3.85 o 
   2  14  11       10.58        2.06      5.20 o 
   3  14  11        8.19        3.09      4.03 o 
  -5  15  11        1.55        2.29      4.40 o 
  -4  15  11        4.38        7.45      5.50 o 
  -3  15  11       90.35       87.59      5.00 o 
  -2  15  11       32.64       31.16      5.07 o 
  -1  15  11        1.31        1.85      3.83 o 
   0  15  11      105.46      112.18      7.64 o 
   1  15  11       32.58       29.51      3.70 o 
   2  15  11        1.10        4.00      3.23 o 
   3  15  11       13.11       14.66      5.54 o 
  -4  16  11       34.75       35.97      4.18 o 
  -3  16  11       21.49       25.06      3.74 o 
  -2  16  11      118.86      114.39      6.04 o 
  -1  16  11       25.41       30.86      4.24 o 
   0  16  11       11.54       12.84      3.37 o 
   1  16  11        0.53       -0.62      3.12 o 
   2  16  11       95.53      108.02      6.85 o 
   3  16  11       20.34       27.18      4.60 o 
  -4  17  11      122.74      140.86      6.62 o 
  -3  17  11      429.24      455.60     12.12 o 
  -2  17  11       35.69       40.98      4.54 o 
  -1  17  11      191.64      218.13      6.82 o 
   0  17  11       17.90       11.08      4.80 o 
   1  17  11       39.29       50.15      3.99 o 
   2  17  11        0.65       12.87      3.73 o 
   3  17  11       12.48        5.23      4.80 o 
  -4  18  11       44.12       37.51      4.57 o 
  -3  18  11       15.64       14.17      3.35 o 
  -2  18  11        8.49        4.03      3.82 o 
  -1  18  11       49.83       41.52      3.43 o 
   0  18  11       39.13       48.05      3.99 o 
   1  18  11       12.18       16.61      4.03 o 
   2  18  11       27.66       23.35      3.84 o 
  -4  19  11      127.54      105.94     17.91 o 
  -3  19  11       54.52       67.16      5.06 o 
  -2  19  11       26.51       32.57      4.58 o 
  -1  19  11        4.29        3.79      5.70 o 
   0  19  11        4.15        1.63      3.26 o 
   1  19  11        5.22        7.30      3.52 o 
   2  19  11       47.97       43.62      7.71 o 
  -3  20  11       38.83       45.76      4.71 o 
  -2  20  11      160.63      160.08     10.80 o 
  -1  20  11        0.27        8.27      3.94 o 
   0  20  11       17.36       20.92      3.60 o 
   1  20  11       71.03       71.86      4.81 o 
   2  20  11       33.95       45.69     10.17 o 
  -3  21  11      106.15      104.56     10.07 o 
  -2  21  11        0.83        2.18      3.80 o 
  -1  21  11      158.04      150.89      6.94 o 
   0  21  11       14.30        5.00      4.46 o 
   1  21  11       65.69       49.18      4.99 o 
  -2  22  11       80.08       78.63      5.52 o 
  -1  22  11       17.47       20.04      4.42 o 
   0  22  11      115.13      121.23      6.39 o 
   1  22  11       30.44       45.38      5.12 o 
  -1  23  11       13.65       10.53      4.26 o 
   0  23  11      133.88      136.38      7.06 o 
  -6   0  12       82.35       55.56     16.90 o 
  -4   0  12      971.09      924.20     16.60 o 
  -2   0  12      347.78      349.44      8.69 o 
   0   0  12       15.35       28.07      4.25 o 
   2   0  12        3.33        2.80      7.12 o 
   4   0  12       64.25       70.99     10.65 o 
  -6   1  12       45.21       41.93      7.53 o 
  -5   1  12       58.11       73.38      5.46 o 
  -4   1  12        2.06        7.63      2.79 o 
  -3   1  12      151.58      141.67      4.36 o 
  -2   1  12       55.80       42.88      3.05 o 
  -1   1  12      257.55      259.27      4.80 o 
   0   1  12      147.03      140.95      4.45 o 
   1   1  12        8.33        3.01      3.05 o 
   2   1  12      179.50      183.03      8.15 o 
   3   1  12        2.70        0.37      5.11 o 
   4   1  12      162.14      192.45     20.43 o 
  -6   2  12        0.10       -4.45      9.11 o 
  -5   2  12        5.25       -4.08      4.08 o 
  -4   2  12       51.68       48.02      3.81 o 
  -3   2  12      170.01      163.90      5.55 o 
  -2   2  12      110.64      109.64      3.83 o 
  -1   2  12       42.06       38.30      2.68 o 
   0   2  12       21.60       25.06      2.83 o 
   1   2  12       49.41       39.62      4.36 o 
   2   2  12       52.89       46.45      5.31 o 
   3   2  12        0.60       -2.44      5.05 o 
   4   2  12       85.73       86.67      8.01 o 
  -5   3  12        0.05       -1.53      4.44 o 
  -4   3  12      115.07      109.87      5.25 o 
  -3   3  12      154.83      162.13      4.94 o 
  -2   3  12      158.64      155.52      5.90 o 
  -1   3  12      215.71      184.24      4.69 o 
   0   3  12      186.84      198.77      6.51 o 
   1   3  12       47.05       42.45      3.68 o 
   2   3  12        1.24        0.65      4.05 o 
   3   3  12        4.94        2.39      5.46 o 
   4   3  12        0.45        8.29      6.35 o 
  -5   4  12        2.75       -3.30      5.15 o 
  -4   4  12      170.89      184.65      7.62 o 
  -3   4  12       18.75       14.94      2.78 o 
  -2   4  12      580.25      568.67      8.11 o 
  -1   4  12        1.00        5.91      2.38 o 
   0   4  12       55.52       49.40      3.39 o 
   1   4  12      512.53      505.17     10.77 o 
   2   4  12        5.18        9.76      5.38 o 
   3   4  12      483.01      515.35     17.39 o 
   4   4  12       50.76       46.29     10.36 o 
  -5   5  12        1.12       -3.44      3.44 o 
  -4   5  12        2.93        3.93      3.25 o 
  -3   5  12        1.88        1.32      2.69 o 
  -2   5  12        8.54        9.98      2.62 o 
  -1   5  12       48.38       45.02      3.01 o 
   0   5  12       96.20      108.83      6.19 o 
   1   5  12      204.17      202.40      7.46 o 
   2   5  12        8.00       14.36      5.97 o 
   3   5  12       68.92       84.57     12.02 o 
   4   5  12      145.69      141.89     15.63 o 
  -5   6  12       50.16       55.42      4.96 o 
  -4   6  12       35.47       40.95      4.01 o 
  -3   6  12        0.58        2.67      2.94 o 
  -2   6  12      312.44      315.59      6.11 o 
  -1   6  12       20.22       21.71      3.62 o 
   0   6  12      130.02      121.74      5.19 o 
   1   6  12      251.89      260.98      8.36 o 
   2   6  12       20.42       20.73      4.65 o 
   3   6  12       77.98      107.19     12.48 o 
   4   6  12        0.14       -5.63      6.04 o 
  -5   7  12       22.53       19.73      4.14 o 
  -4   7  12       17.44       18.52      3.76 o 
  -3   7  12      193.16      204.84      6.79 o 
  -2   7  12       46.15       36.33      3.17 o 
  -1   7  12       97.43       87.28      4.18 o 
   0   7  12      338.97      319.91      7.73 o 
   1   7  12        8.04        7.85      3.71 o 
   2   7  12      227.88      225.74      9.21 o 
   3   7  12        0.03       -1.98      5.87 o 
   4   7  12        0.01        1.35      6.84 o 
  -5   8  12        7.49        5.67      3.90 o 
  -4   8  12        6.66        9.73      3.71 o 
  -3   8  12        7.10       10.03      4.38 o 
  -2   8  12      491.23      453.20      7.55 o 
  -1   8  12       23.79       22.54      3.57 o 
   0   8  12       79.87       60.48      5.31 o 
   1   8  12       20.10       23.15      4.09 o 
   2   8  12      149.13      149.43      6.76 o 
   3   8  12       19.01       23.32      5.64 o 
  -5   9  12       18.57       22.61      4.35 o 
  -4   9  12       82.76       87.37      5.24 o 
  -3   9  12       18.72       20.53      3.92 o 
  -2   9  12       53.15       60.85      3.64 o 
  -1   9  12      336.81      314.17      9.11 o 
   0   9  12       19.07       16.13      3.80 o 
   1   9  12       73.46       82.12      5.40 o 
   2   9  12       93.88       94.54      5.79 o 
   3   9  12        1.10        2.80      5.07 o 
  -5  10  12        0.46        6.58      3.79 o 
  -4  10  12       39.88       42.17      4.31 o 
  -3  10  12       81.17       65.55      4.83 o 
  -2  10  12       24.91       30.22      3.73 o 
  -1  10  12       20.28       22.09      3.65 o 
   0  10  12        0.59        2.05      3.19 o 
   1  10  12       51.57       54.47      4.81 o 
   2  10  12        0.59       -0.29      4.45 o 
   3  10  12       68.47       80.02      6.77 o 
  -5  11  12        4.96       -2.96      3.66 o 
  -4  11  12        9.47       15.82      3.82 o 
  -3  11  12        5.16        2.10      3.81 o 
  -2  11  12      474.96      456.02      9.95 o 
  -1  11  12      131.59      133.99      5.93 o 
   0  11  12        4.02        1.26      3.87 o 
   1  11  12       38.07       40.94      4.66 o 
   2  11  12        0.21        6.57      3.84 o 
   3  11  12       19.15       23.97      4.80 o 
  -5  12  12       15.81       13.68      4.31 o 
  -4  12  12       48.77       51.33      4.54 o 
  -3  12  12       11.65       11.53      3.60 o 
  -2  12  12       34.80       23.66      3.69 o 
  -1  12  12        2.71       -0.36      3.92 o 
   0  12  12       54.68       66.56      3.79 o 
   1  12  12       50.39       56.86      4.96 o 
   2  12  12       27.03       21.38      4.36 o 
   3  12  12        1.09        6.73      6.18 o 
  -5  13  12       44.46       60.02      8.50 o 
  -4  13  12        2.01        1.52      3.49 o 
  -3  13  12       13.06       12.01      3.71 o 
  -2  13  12        1.31       -0.14      3.62 o 
  -1  13  12        0.11        3.73      3.46 o 
   0  13  12      100.80      106.95      5.57 o 
   1  13  12        0.60        3.36      3.22 o 
   2  13  12      138.58      146.72      8.15 o 
   3  13  12        5.50        7.25      4.79 o 
  -4  14  12        3.42       -1.62      3.89 o 
  -3  14  12        1.24        0.55      3.38 o 
  -2  14  12       30.73       45.47      4.79 o 
  -1  14  12       43.00       43.19      4.74 o 
   0  14  12        0.65        2.69      3.45 o 
   1  14  12      126.74      144.86      5.94 o 
   2  14  12       55.82       58.56      4.56 o 
   3  14  12       13.70       15.04      4.14 o 
  -4  15  12        1.67        2.62      3.82 o 
  -3  15  12       32.00       31.24      4.17 o 
  -2  15  12       88.52       83.57      5.59 o 
  -1  15  12        0.48        0.00      3.84 o 
   0  15  12       38.48       56.08      4.73 o 
   1  15  12       74.21       77.24      5.24 o 
   2  15  12        6.35        0.91      3.41 o 
  -4  16  12      202.72      245.48      8.69 o 
  -3  16  12       53.51       66.93      5.70 o 
  -2  16  12      189.98      224.63      8.41 o 
  -1  16  12       11.49       25.28      4.69 o 
   0  16  12       60.79       77.47      5.32 o 
   1  16  12        3.91       -0.92      3.64 o 
   2  16  12        0.01        0.97      3.30 o 
  -4  17  12       11.45        6.25      4.30 o 
  -3  17  12        4.06       -0.31      3.20 o 
  -2  17  12        4.46       13.25      4.15 o 
  -1  17  12        1.88        6.73      3.95 o 
   0  17  12        2.67       -0.03      3.82 o 
   1  17  12        0.01       -3.83      3.83 o 
   2  17  12        0.22        2.01      3.79 o 
  -3  18  12        3.21        0.71      4.17 o 
  -2  18  12      141.63      161.79      7.29 o 
  -1  18  12      106.60      105.51      5.17 o 
   0  18  12        1.19       -3.55      3.81 o 
   1  18  12       28.11       21.73      4.82 o 
   2  18  12       13.41       13.91      4.10 o 
  -3  19  12      249.76      259.58     10.24 o 
  -2  19  12       31.86       37.04      5.53 o 
  -1  19  12       33.30       45.41      4.96 o 
   0  19  12        7.42        7.11      3.45 o 
   1  19  12       33.99       32.85      5.62 o 
  -3  20  12        8.43       14.59      5.97 o 
  -2  20  12       25.63       37.44      4.95 o 
  -1  20  12        0.69       -0.85      3.85 o 
   0  20  12        4.88        4.30      3.90 o 
   1  20  12       40.75       38.16      5.95 o 
  -2  21  12       25.97       21.76      4.61 o 
  -1  21  12       91.76       84.86     10.77 o 
   0  21  12      196.03      227.40     12.15 o 
  -1  22  12       60.27       44.18     16.23 o 
  -5   0  13      395.75      457.98     13.99 o 
  -3   0  13        1.63        3.78      3.79 o 
  -1   0  13      585.34      524.99     18.71 o 
   1   0  13        6.17       13.25      8.75 o 
   3   0  13        2.98       12.53      8.32 o 
  -5   1  13       73.46       71.85      5.93 o 
  -4   1  13        1.54        6.64      2.90 o 
  -3   1  13       96.50       99.91      6.91 o 
  -2   1  13        2.47        2.30      2.50 o 
  -1   1  13      228.59      228.60      5.52 o 
   0   1  13       99.24      129.21      4.72 o 
   1   1  13       90.81       94.74      5.71 o 
   2   1  13       32.19       12.23      5.33 o 
   3   1  13        2.11        5.42      5.61 o 
  -5   2  13        3.60       -2.33      4.97 o 
  -4   2  13       24.15       21.65      3.54 o 
  -3   2  13        0.81       -0.88      2.57 o 
  -2   2  13      439.44      417.71     10.39 o 
  -1   2  13       64.45       71.52      4.17 o 
   0   2  13      160.81      150.75      6.18 o 
   1   2  13       37.75       31.23      4.35 o 
   2   2  13       71.67       85.65      7.41 o 
   3   2  13       37.04       39.95      8.29 o 
  -5   3  13        2.57        4.48      4.70 o 
  -4   3  13       30.65       23.15      3.67 o 
  -3   3  13        3.02       -1.26      2.69 o 
  -2   3  13       15.51       10.46      3.13 o 
  -1   3  13        4.26        3.14      2.66 o 
   0   3  13       31.87       26.67      3.61 o 
   1   3  13       14.52       10.07      3.54 o 
   2   3  13        6.70        1.80      4.40 o 
   3   3  13       82.62       87.91      7.99 o 
  -5   4  13       23.83       14.10      5.18 o 
  -4   4  13       22.42       16.47      3.45 o 
  -3   4  13        3.71        4.10      2.76 o 
  -2   4  13      113.42      115.21      4.25 o 
  -1   4  13      147.41      154.08      5.70 o 
   0   4  13      605.45      556.94     11.21 o 
   1   4  13       58.74       57.42      4.98 o 
   2   4  13       14.09       26.15      5.51 o 
   3   4  13        1.91        1.07      6.33 o 
  -5   5  13       21.97       11.31      4.68 o 
  -4   5  13       27.34       20.13      4.36 o 
  -3   5  13       26.63       33.24      3.54 o 
  -2   5  13        0.04       -2.48      2.48 o 
  -1   5  13        0.83        3.97      2.87 o 
   0   5  13        8.16       12.57      3.58 o 
   1   5  13       71.43       69.70      5.22 o 
   2   5  13       89.52       81.24      7.17 o 
   3   5  13       12.20       14.96      6.77 o 
  -5   6  13       12.59       13.76      4.28 o 
  -4   6  13        1.47        5.78      3.98 o 
  -3   6  13        0.41       -2.87      2.87 o 
  -2   6  13      202.42      200.21      6.16 o 
  -1   6  13        0.26        0.99      3.09 o 
   0   6  13        1.40        7.29      3.70 o 
   1   6  13      513.82      490.05     12.54 o 
   2   6  13       24.45       27.51      6.64 o 
   3   6  13      116.78      124.53     10.02 o 
  -5   7  13       15.00       10.35      6.29 o 
  -4   7  13       55.63       53.45      5.04 o 
  -3   7  13       47.25       47.82      4.06 o 
  -2   7  13        2.12        2.49      2.64 o 
  -1   7  13        1.35       -3.22      3.22 o 
   0   7  13      227.89      231.76     11.24 o 
   1   7  13        3.30       12.93      4.51 o 
   2   7  13       74.80       88.04      7.54 o 
   3   7  13       32.89       37.29     12.47 o 
  -5   8  13       40.21       39.99      4.88 o 
  -4   8  13        3.12        4.41      3.99 o 
  -3   8  13       36.12       39.73      4.52 o 
  -2   8  13      190.84      194.13      6.24 o 
  -1   8  13       26.56       27.55      3.78 o 
   0   8  13       33.25       22.73      3.89 o 
   1   8  13        0.67       -0.50      4.16 o 
   2   8  13      104.84      122.13     10.74 o 
   3   8  13        2.01        4.93      6.20 o 
  -5   9  13        0.07        0.55      5.63 o 
  -4   9  13       50.17       61.25      4.93 o 
  -3   9  13      136.27      140.62     10.07 o 
  -2   9  13       97.73       96.41      4.86 o 
  -1   9  13      137.39      115.30      5.47 o 
   0   9  13       51.70       41.46      4.26 o 
   1   9  13       19.76       20.25      4.79 o 
   2   9  13       91.91      126.14      9.28 o 
   3   9  13        0.51        6.30      8.47 o 
  -5  10  13        0.39        0.47      4.21 o 
  -4  10  13        1.60        0.47      3.67 o 
  -3  10  13      141.77      144.33      6.42 o 
  -2  10  13      108.31       97.12      5.20 o 
  -1  10  13       34.26       28.72      5.07 o 
   0  10  13        3.84        3.33      3.58 o 
   1  10  13      266.65      274.93      9.89 o 
   2  10  13       14.79       17.51     15.29 o 
   3  10  13        0.21        0.51      7.49 o 
  -4  11  13       42.04       41.12      4.56 o 
  -3  11  13      154.14      157.85      8.18 o 
  -2  11  13       63.57       59.18      4.49 o 
  -1  11  13        6.48        8.49      4.47 o 
   0  11  13      114.77      135.80      6.98 o 
   1  11  13       25.54       27.66     10.46 o 
   2  11  13        7.53       13.02      5.06 o 
   3  11  13        0.60        0.08     10.29 o 
  -4  12  13       40.54       44.88      4.56 o 
  -3  12  13        9.27        8.85      3.66 o 
  -2  12  13       17.77       20.54      4.40 o 
  -1  12  13      115.75      108.36      7.55 o 
   0  12  13       63.68       68.53      4.28 o 
   1  12  13        0.97       -3.98      3.98 o 
   2  12  13        3.83        8.58      4.59 o 
  -4  13  13        0.00        7.82      4.19 o 
  -3  13  13       46.12       47.90      4.64 o 
  -2  13  13       34.07       43.86      4.99 o 
  -1  13  13        1.41       -3.56      3.82 o 
   0  13  13       25.03       33.10      4.34 o 
   1  13  13       17.12       26.56      4.37 o 
   2  13  13       83.97       77.73      8.06 o 
  -4  14  13        0.43       -4.23      5.13 o 
  -3  14  13        0.70        1.22      6.12 o 
  -2  14  13      334.47      326.99     14.59 o 
  -1  14  13        0.00       -3.80      3.80 o 
   0  14  13        5.44       17.24      4.06 o 
   1  14  13       64.56       68.37      4.95 o 
   2  14  13       12.35       10.34      5.25 o 
  -4  15  13       56.65       57.31      5.73 o 
  -3  15  13      129.02      130.33      7.56 o 
  -2  15  13        0.00        6.29      4.08 o 
  -1  15  13        6.69       10.93      4.27 o 
   0  15  13        9.82       14.78      5.48 o 
   1  15  13       37.40       39.84      5.52 o 
   2  15  13        0.09       -0.45      3.81 o 
  -3  16  13        0.18       -3.22      3.22 o 
  -2  16  13       32.15       31.34      4.89 o 
  -1  16  13      120.10      113.78      6.48 o 
   0  16  13        0.36        9.90      4.15 o 
   1  16  13       30.48       43.32      5.75 o 
   2  16  13       15.35       18.64      7.05 o 
  -3  17  13        2.44       11.52      4.41 o 
  -2  17  13        2.49       19.84      4.51 o 
  -1  17  13       97.54       89.33      6.03 o 
   0  17  13       12.35       15.39      4.33 o 
   1  17  13        0.75        7.07      5.20 o 
  -3  18  13       12.21       19.40      4.77 o 
  -2  18  13       35.47       45.32      7.27 o 
  -1  18  13       28.25       33.45      4.19 o 
   0  18  13       63.33       63.28      6.75 o 
   1  18  13       34.94       41.95      6.40 o 
  -2  19  13        0.02       -3.75      3.99 o 
  -1  19  13       10.49        4.12      3.10 o 
   0  19  13      103.74      116.05      7.06 o 
  -1  20  13       84.39       67.50      6.34 o 
  -4   0  14       18.75       13.15      4.33 o 
  -2   0  14      383.46      367.43     14.36 o 
   0   0  14      115.27      119.67      6.69 o 
   2   0  14      126.85      125.39     12.45 o 
  -5   1  14       89.97       78.73      5.60 o 
  -4   1  14       86.42       82.83      4.91 o 
  -3   1  14        8.26        0.06      2.78 o 
  -2   1  14      188.03      173.11      5.40 o 
  -1   1  14       25.55       29.31      3.42 o 
   0   1  14       56.12       50.73      4.14 o 
   1   1  14       79.79       75.20      6.16 o 
   2   1  14       57.21       55.47      8.00 o 
   3   1  14      166.35      166.42     11.49 o 
  -5   2  14       96.49      116.34      7.68 o 
  -4   2  14       84.03       73.20      4.77 o 
  -3   2  14        0.29        2.16      2.83 o 
  -2   2  14       92.55      108.13      4.28 o 
  -1   2  14      373.31      407.74      8.05 o 
   0   2  14       43.22       50.24      4.46 o 
   1   2  14        0.51        3.34      4.40 o 
   2   2  14       37.18       46.27      7.63 o 
   3   2  14      161.13      193.04     13.14 o 
  -5   3  14       50.39       64.14      7.03 o 
  -4   3  14       51.60       52.13      4.36 o 
  -3   3  14        9.46        2.70      2.88 o 
  -2   3  14        3.29       -2.68      2.68 o 
  -1   3  14       35.79       36.49      3.58 o 
   0   3  14       23.22       28.41      4.00 o 
   1   3  14      110.09      130.85      9.97 o 
   2   3  14       68.14       75.40      8.60 o 
   3   3  14       60.38       52.13     10.12 o 
  -5   4  14        5.08        1.34      4.14 o 
  -4   4  14       10.68       12.75      3.82 o 
  -3   4  14        0.00        4.73      2.94 o 
  -2   4  14       20.56       13.73      2.91 o 
  -1   4  14      380.13      353.14      8.34 o 
   0   4  14       34.29       32.83      3.85 o 
   1   4  14        2.94       -6.37      6.37 o 
   2   4  14       11.85       16.75      6.73 o 
   3   4  14       15.78       14.68     11.61 o 
  -5   5  14        9.19       10.87      4.38 o 
  -4   5  14       40.22       43.27      4.36 o 
  -3   5  14       78.19       90.52      4.46 o 
  -2   5  14       26.99       25.94      3.72 o 
  -1   5  14        0.01        3.63      3.36 o 
   0   5  14       35.24       39.63      7.09 o 
   1   5  14       26.07       16.87      5.36 o 
   2   5  14        0.68        3.40      6.65 o 
   3   5  14       13.34       10.48      8.94 o 
  -5   6  14       11.73       10.82      5.50 o 
  -4   6  14       39.94       37.62      4.24 o 
  -3   6  14        3.47        8.25      3.49 o 
  -2   6  14      110.46       92.78      4.11 o 
  -1   6  14      190.01      188.37      7.89 o 
   0   6  14      125.20      126.24      6.45 o 
   1   6  14        2.75        1.38      4.04 o 
   2   6  14        8.11       19.65      5.75 o 
   3   6  14      121.79      121.04     10.38 o 
  -5   7  14        3.93        6.47      6.55 o 
  -4   7  14       24.81       23.10      4.08 o 
  -3   7  14        0.11        1.80      3.41 o 
  -2   7  14       19.62       36.00      3.89 o 
  -1   7  14       75.79       80.49      6.94 o 
   0   7  14      364.91      406.01     10.44 o 
   1   7  14       32.67       32.36      5.22 o 
   2   7  14       51.10       69.31      7.25 o 
   3   7  14        1.23        5.50      6.71 o 
  -4   8  14        3.21        0.78      4.04 o 
  -3   8  14        1.67        2.29      3.49 o 
  -2   8  14        9.42        9.16      3.34 o 
  -1   8  14        7.57       10.95      4.00 o 
   0   8  14        8.34       13.79      4.10 o 
   1   8  14      183.13      196.32      8.91 o 
   2   8  14        3.24        8.81     11.18 o 
  -4   9  14      113.17      113.45      6.39 o 
  -3   9  14        9.51        7.75      3.96 o 
  -2   9  14        0.00       -3.01      3.21 o 
  -1   9  14        4.39       -4.38      4.73 o 
   0   9  14       73.52       89.13      7.72 o 
   1   9  14       14.63       25.21      5.23 o 
   2   9  14        9.01       23.08      6.25 o 
  -4  10  14        4.67        8.51      4.07 o 
  -3  10  14        0.01       -0.18      3.72 o 
  -2  10  14      134.57      149.95      8.48 o 
  -1  10  14      219.95      229.37      8.02 o 
   0  10  14        0.07       -0.17      3.89 o 
   1  10  14       70.20       73.78      6.36 o 
   2  10  14       98.24      105.97      9.23 o 
  -4  11  14      170.73      172.77      8.18 o 
  -3  11  14       73.50       74.55      5.38 o 
  -2  11  14        0.52        3.45      4.06 o 
  -1  11  14        5.04       10.06      4.56 o 
   0  11  14       83.64       86.54      5.85 o 
   1  11  14       68.22       90.09      6.78 o 
   2  11  14        0.17        6.99      5.98 o 
  -4  12  14        1.53       -3.13      4.03 o 
  -3  12  14       30.49       24.60      4.26 o 
  -2  12  14       58.17       59.55      5.42 o 
  -1  12  14        8.96       15.89      3.98 o 
   0  12  14       12.96        7.17      4.19 o 
   1  12  14      169.24      164.16      8.42 o 
   2  12  14       27.36       31.82      6.84 o 
  -4  13  14       14.67       20.95      5.03 o 
  -3  13  14       65.38       74.55      5.42 o 
  -2  13  14       15.87       29.00      4.91 o 
  -1  13  14        1.93       15.01      4.41 o 
   0  13  14       30.81       41.34      6.27 o 
   1  13  14        1.44        3.76      3.89 o 
   2  13  14        7.70       17.36      5.53 o 
  -3  14  14        5.02        1.69      3.79 o 
  -2  14  14        5.56       -4.14      4.14 o 
  -1  14  14      158.33      147.47      7.32 o 
   0  14  14        0.01        3.71      6.18 o 
   1  14  14       83.70      106.36      9.08 o 
  -3  15  14       27.03       33.96      5.22 o 
  -2  15  14        3.06        7.17      4.38 o 
  -1  15  14       66.60       88.42      6.23 o 
   0  15  14       25.73       11.18      4.65 o 
   1  15  14        4.20        0.94      8.35 o 
  -3  16  14        4.07       -6.83      7.11 o 
  -2  16  14        9.30       15.76      7.28 o 
  -1  16  14        5.40        6.17      4.46 o 
   0  16  14       48.22       50.89      5.97 o 
   1  16  14        9.43       13.37      5.26 o 
  -2  17  14       22.39       17.89      5.40 o 
  -1  17  14        0.46       -2.99      4.24 o 
   0  17  14       17.22       18.87      5.05 o 
  -1  18  14      230.47      287.91     13.92 o 
  -3   0  15       25.55       33.91      5.00 o 
  -1   0  15       39.94       32.24      5.14 o 
   1   0  15        1.42       10.70      7.93 o 
  -4   1  15        0.66       -3.73      3.73 o 
  -3   1  15        5.56       10.47      3.19 o 
  -2   1  15       56.03       58.72      3.89 o 
  -1   1  15        8.14        1.95      3.14 o 
   0   1  15        2.76       12.17      7.22 o 
   1   1  15      102.45      103.02      8.16 o 
   2   1  15        1.29        9.52      6.84 o 
  -4   2  15        0.05       -4.05      4.05 o 
  -3   2  15       58.15       64.65      5.65 o 
  -2   2  15       12.68       20.77      4.47 o 
  -1   2  15       43.98       38.91      4.50 o 
   0   2  15       95.98      100.48      8.70 o 
   1   2  15        0.92        9.05      4.78 o 
   2   2  15       46.87       47.54      8.12 o 
  -4   3  15       76.47       86.44      5.12 o 
  -3   3  15      156.68      151.76      5.80 o 
  -2   3  15       26.89       35.96      3.48 o 
  -1   3  15       43.31       42.34      4.59 o 
   0   3  15       16.21       22.27      4.83 o 
   1   3  15       19.92       15.55      5.77 o 
   2   3  15      135.20      132.28     10.27 o 
  -4   4  15        3.27       -0.07      3.64 o 
  -3   4  15        1.94        1.35      3.01 o 
  -2   4  15        9.22        1.69      2.98 o 
  -1   4  15      103.31      100.87      5.84 o 
   0   4  15        7.73       15.07      4.74 o 
   1   4  15        3.26        5.52      5.12 o 
   2   4  15        0.69       -6.07      6.07 o 
  -4   5  15       32.47       30.73      4.56 o 
  -3   5  15       12.19        3.30      3.03 o 
  -2   5  15       45.71       41.51      4.40 o 
  -1   5  15       78.14       79.79      7.29 o 
   0   5  15        0.01        2.18      4.55 o 
   1   5  15       24.73       13.62      7.71 o 
   2   5  15        3.70        8.02      6.85 o 
  -4   6  15        0.00       -3.66      3.66 o 
  -3   6  15       14.68       14.02      3.85 o 
  -2   6  15        6.37        4.75      3.33 o 
  -1   6  15      518.07      545.60     12.76 o 
   0   6  15        3.58       12.62      4.73 o 
   1   6  15       28.77       32.00      6.55 o 
   2   6  15       13.88        5.61      7.44 o 
  -4   7  15       21.80       23.83      4.80 o 
  -3   7  15       14.91       21.35      4.52 o 
  -2   7  15       72.36       72.14      6.32 o 
  -1   7  15       64.39       80.94      6.51 o 
   0   7  15      388.05      381.32     10.42 o 
   1   7  15        0.06        0.92      6.67 o 
   2   7  15       19.85        6.16     12.55 o 
  -4   8  15       30.86       26.83      4.70 o 
  -3   8  15      146.84      160.30      7.25 o 
  -2   8  15       10.30       13.80      4.10 o 
  -1   8  15        5.25       10.35      4.30 o 
   0   8  15       26.97       31.09      4.81 o 
   1   8  15      370.75      398.14     15.97 o 
   2   8  15       38.81       24.17      7.46 o 
  -4   9  15        1.07       -0.46      5.24 o 
  -3   9  15       18.37       17.49      5.09 o 
  -2   9  15        0.69       -0.25      4.03 o 
  -1   9  15       48.61       50.37      9.31 o 
   0   9  15      157.29      169.92      7.72 o 
   1   9  15       25.67       35.76      7.29 o 
   2   9  15        5.68       10.94      5.70 o 
  -4  10  15        0.48        6.16      5.97 o 
  -3  10  15       51.26       46.26      5.56 o 
  -2  10  15        4.86        9.99      4.54 o 
  -1  10  15      197.84      206.27     12.25 o 
   0  10  15        9.21       17.08      4.51 o 
   1  10  15       17.43       40.17      5.74 o 
  -3  11  15        5.04       -2.35      4.54 o 
  -2  11  15        4.73        3.67      4.51 o 
  -1  11  15        0.01        6.44      4.29 o 
   0  11  15       19.15       31.87      4.91 o 
   1  11  15       58.15       63.57      6.46 o 
  -3  12  15       18.09       16.70      6.69 o 
  -2  12  15       42.46       31.72      5.20 o 
  -1  12  15      204.95      208.03     10.96 o 
   0  12  15       57.06       66.08      7.80 o 
   1  12  15       57.54       54.39      6.47 o 
  -3  13  15       14.85       20.03      9.39 o 
  -2  13  15       11.27       24.03      5.53 o 
  -1  13  15       92.01       79.40      7.23 o 
   0  13  15      214.79      241.03      9.09 o 
   1  13  15        0.01       -3.36      4.01 o 
  -2  14  15        6.16       10.44      5.64 o 
  -1  14  15        2.65        4.73      4.48 o 
   0  14  15       33.19       30.57      5.42 o 
  -2  15  15        6.26        9.18      5.18 o 
  -1  15  15       48.95       54.63      5.76 o 
   0  15  15       74.71       81.00      7.34 o 
  -1  16  15      157.25      180.94     15.42 o 
  -4   0  16       16.35        1.45      5.87 o 
  -2   0  16        0.00        0.63      4.44 o 
   0   0  16      199.52      226.80     15.50 o 
  -4   1  16        2.04        0.07      3.83 o 
  -3   1  16       18.53       18.71      3.61 o 
  -2   1  16       42.69       45.91      4.78 o 
  -1   1  16       51.79       55.75      5.15 o 
   0   1  16       14.21        4.36      9.94 o 
   1   1  16        0.32        2.60      7.47 o 
  -4   2  16       52.80       42.78      4.82 o 
  -3   2  16        6.82        8.33      3.37 o 
  -2   2  16        6.89       10.35      3.35 o 
  -1   2  16       51.07       57.76      5.15 o 
   0   2  16       16.41        8.03      6.29 o 
   1   2  16      100.25      108.94     11.65 o 
  -4   3  16       23.02       27.95      5.10 o 
  -3   3  16       16.38       17.45      3.53 o 
  -2   3  16        0.62       -3.06      4.12 o 
  -1   3  16        4.88        2.05      3.99 o 
   0   3  16        5.71        6.22      6.12 o 
   1   3  16      155.79      159.71     13.62 o 
  -4   4  16        2.63        5.78      4.84 o 
  -3   4  16        1.81       -4.10      4.10 o 
  -2   4  16        3.41       -0.02      3.46 o 
  -1   4  16        0.42       -2.77      3.87 o 
   0   4  16        1.02        3.66      7.03 o 
   1   4  16        0.06       -5.08      6.41 o 
  -3   5  16       32.79       24.56      4.45 o 
  -2   5  16        0.26        3.31      3.96 o 
  -1   5  16       39.87       30.54      5.20 o 
   0   5  16        0.54        4.58      6.33 o 
   1   5  16       41.38       43.14      9.00 o 
  -3   6  16        0.37       -2.64      4.34 o 
  -2   6  16        0.29        6.15      4.16 o 
  -1   6  16        3.95        6.57      5.51 o 
   0   6  16        6.73       14.62      5.25 o 
   1   6  16        9.83       16.00      6.88 o 
  -3   7  16       27.33       25.87      5.31 o 
  -2   7  16       47.35       44.93      5.13 o 
  -1   7  16       11.79       15.26      4.76 o 
   0   7  16        0.08        5.69      4.73 o 
   1   7  16        4.88       12.28      5.99 o 
  -3   8  16       48.32       58.00      6.37 o 
  -2   8  16        2.89        2.76      3.99 o 
  -1   8  16      154.69      136.78      7.98 o 
   0   8  16       17.26       26.31      6.28 o 
   1   8  16       13.49       20.20      6.38 o 
  -3   9  16        9.09       10.82      5.02 o 
  -2   9  16      146.35      138.69      7.43 o 
  -1   9  16       15.04       17.60      4.65 o 
   0   9  16      280.82      317.83     12.29 o 
   1   9  16       91.85       90.10     10.56 o 
  -3  10  16        1.62       -4.89      4.89 o 
  -2  10  16        2.93       19.00      5.15 o 
  -1  10  16       94.90      105.64      6.85 o 
   0  10  16      378.68      402.54     37.82 o 
  -2  11  16       42.97       37.59      5.89 o 
  -1  11  16        5.22        6.25      9.25 o 
   0  11  16       79.93       98.93      6.69 o 
  -2  12  16        2.90       -5.81      5.81 o 
  -1  12  16       25.74       33.50      5.74 o 
   0  12  16       28.14       26.90      7.50 o 
  -1  13  16       62.67       53.38      8.07 o 
  -3   0  17      191.00      207.49      9.24 o 
  -1   0  17        7.81        8.05      8.05 o 
  -3   1  17        2.08       -3.40      3.40 o 
  -2   1  17      162.49      191.90     11.97 o 
  -1   1  17       23.72        7.35      5.78 o 
   0   1  17       72.31       88.14     11.71 o 
  -3   2  17       92.85      100.74      5.56 o 
  -2   2  17       10.99        5.28      4.29 o 
  -1   2  17       18.65       32.57     11.84 o 
   0   2  17       26.89       32.89      8.54 o 
  -3   3  17        4.78        7.86      6.09 o 
  -2   3  17        0.01        2.75      4.07 o 
  -1   3  17        3.69       10.78      5.62 o 
   0   3  17       30.47       12.68      8.08 o 
  -3   4  17        0.80       -4.75      4.75 o 
  -2   4  17       23.57       16.33      4.61 o 
  -1   4  17        0.03       -2.16      4.39 o 
   0   4  17       99.16      102.20     10.20 o 
  -2   5  17        0.09       -5.78      5.78 o 
  -1   5  17       19.90       19.07      6.19 o 
   0   5  17        2.15       13.50      9.81 o 
  -2   6  17        2.21        5.45      6.12 o 
  -1   6  17        0.97       -1.66      6.08 o 
   0   6  17       50.55       51.15     11.03 o 
  -2   7  17        0.03       -2.23      4.32 o 
  -1   7  17       42.40       32.22      6.11 o 
   0   7  17       43.19       58.06      8.66 o 
  -2   8  17        1.53       -4.97      4.97 o 
  -1   8  17      666.08      720.62     20.05 o 
                                                 
